# Supplementary material for: NB-LRR Lineage-Specific Equipment Is Sorted Out by Sequence Pattern Adaptation and Domain Segment Shuffling
Source: Int J Mol Sci. 2022 Nov 17;23(22):14269. doi: 10.3390/ijms232214269 (PMC9696612; doi:10.3390/ijms232214269)
Supplement: Supplementary file 1 [file ijms-23-14269-s001.zip]

Archive with 2 entries (2 files):
- Figure S1.pdf
- Suppl_Material.xlsx
