# Supplementary material for: NB-LRR Lineage-Specific Equipment Is Sorted Out by Sequence Pattern Adaptation and Domain Segment Shuffling
Source: Int J Mol Sci. 2022 Nov 17;23(22):14269. doi: 10.3390/ijms232214269 (PMC9696612; doi:10.3390/ijms232214269)
Supplement: Supplementary file 1 [file ijms-23-14269-s001.zip › Suppl_Material.xlsx]

## Sheet: Table S1
Table S1. List of genes that encode domains similar to plant R proteins as identified in this study.
Gene ID	Species	Family
AEGTA00445	Aegilops tauschii	Poaceae
AEGTA00504	Aegilops tauschii	Poaceae
AEGTA01570	Aegilops tauschii	Poaceae
AEGTA01584	Aegilops tauschii	Poaceae
AEGTA02123	Aegilops tauschii	Poaceae
AEGTA02795	Aegilops tauschii	Poaceae
AEGTA02796	Aegilops tauschii	Poaceae
AEGTA04121	Aegilops tauschii	Poaceae
AEGTA05820	Aegilops tauschii	Poaceae
AEGTA05946	Aegilops tauschii	Poaceae
AEGTA06253	Aegilops tauschii	Poaceae
AEGTA06279	Aegilops tauschii	Poaceae
AEGTA06285	Aegilops tauschii	Poaceae
AEGTA06411	Aegilops tauschii	Poaceae
AEGTA06827	Aegilops tauschii	Poaceae
AEGTA06830	Aegilops tauschii	Poaceae
AEGTA07396	Aegilops tauschii	Poaceae
AEGTA07702	Aegilops tauschii	Poaceae
AEGTA07949	Aegilops tauschii	Poaceae
AEGTA08345	Aegilops tauschii	Poaceae
AEGTA08477	Aegilops tauschii	Poaceae
AEGTA08544	Aegilops tauschii	Poaceae
AEGTA08623	Aegilops tauschii	Poaceae
AEGTA08835	Aegilops tauschii	Poaceae
AEGTA09164	Aegilops tauschii	Poaceae
AEGTA09247	Aegilops tauschii	Poaceae
AEGTA09287	Aegilops tauschii	Poaceae
AEGTA09360	Aegilops tauschii	Poaceae
AEGTA09429	Aegilops tauschii	Poaceae
AEGTA09920	Aegilops tauschii	Poaceae
AEGTA09937	Aegilops tauschii	Poaceae
AEGTA10069	Aegilops tauschii	Poaceae
AEGTA10122	Aegilops tauschii	Poaceae
AEGTA10367	Aegilops tauschii	Poaceae
AEGTA10485	Aegilops tauschii	Poaceae
AEGTA10913	Aegilops tauschii	Poaceae
AEGTA11003	Aegilops tauschii	Poaceae
AEGTA11368	Aegilops tauschii	Poaceae
AEGTA11560	Aegilops tauschii	Poaceae
AEGTA11684	Aegilops tauschii	Poaceae
AEGTA11896	Aegilops tauschii	Poaceae
AEGTA12011	Aegilops tauschii	Poaceae
AEGTA12304	Aegilops tauschii	Poaceae
AEGTA12408	Aegilops tauschii	Poaceae
AEGTA12507	Aegilops tauschii	Poaceae
AEGTA12704	Aegilops tauschii	Poaceae
AEGTA12737	Aegilops tauschii	Poaceae
AEGTA12769	Aegilops tauschii	Poaceae
AEGTA12842	Aegilops tauschii	Poaceae
AEGTA12859	Aegilops tauschii	Poaceae
AEGTA13024	Aegilops tauschii	Poaceae
AEGTA13042	Aegilops tauschii	Poaceae
AEGTA13548	Aegilops tauschii	Poaceae
AEGTA13570	Aegilops tauschii	Poaceae
AEGTA13864	Aegilops tauschii	Poaceae
AEGTA14065	Aegilops tauschii	Poaceae
AEGTA14066	Aegilops tauschii	Poaceae
AEGTA14076	Aegilops tauschii	Poaceae
AEGTA14243	Aegilops tauschii	Poaceae
AEGTA14316	Aegilops tauschii	Poaceae
AEGTA14450	Aegilops tauschii	Poaceae
AEGTA14451	Aegilops tauschii	Poaceae
AEGTA14484	Aegilops tauschii	Poaceae
AEGTA15186	Aegilops tauschii	Poaceae
AEGTA15460	Aegilops tauschii	Poaceae
AEGTA15674	Aegilops tauschii	Poaceae
AEGTA15860	Aegilops tauschii	Poaceae
AEGTA16379	Aegilops tauschii	Poaceae
AEGTA16654	Aegilops tauschii	Poaceae
AEGTA16774	Aegilops tauschii	Poaceae
AEGTA16813	Aegilops tauschii	Poaceae
AEGTA16964	Aegilops tauschii	Poaceae
AEGTA17322	Aegilops tauschii	Poaceae
AEGTA17331	Aegilops tauschii	Poaceae
AEGTA17599	Aegilops tauschii	Poaceae
AEGTA17741	Aegilops tauschii	Poaceae
AEGTA17821	Aegilops tauschii	Poaceae
AEGTA17853	Aegilops tauschii	Poaceae
AEGTA18040	Aegilops tauschii	Poaceae
AEGTA18213	Aegilops tauschii	Poaceae
AEGTA18542	Aegilops tauschii	Poaceae
AEGTA18596	Aegilops tauschii	Poaceae
AEGTA18692	Aegilops tauschii	Poaceae
AEGTA18752	Aegilops tauschii	Poaceae
AEGTA19119	Aegilops tauschii	Poaceae
AEGTA19175	Aegilops tauschii	Poaceae
AEGTA19299	Aegilops tauschii	Poaceae
AEGTA19398	Aegilops tauschii	Poaceae
AEGTA19890	Aegilops tauschii	Poaceae
AEGTA19909	Aegilops tauschii	Poaceae
AEGTA20098	Aegilops tauschii	Poaceae
AEGTA20140	Aegilops tauschii	Poaceae
AEGTA20226	Aegilops tauschii	Poaceae
AEGTA20252	Aegilops tauschii	Poaceae
AEGTA20439	Aegilops tauschii	Poaceae
AEGTA20453	Aegilops tauschii	Poaceae
AEGTA20828	Aegilops tauschii	Poaceae
AEGTA20893	Aegilops tauschii	Poaceae
AEGTA20943	Aegilops tauschii	Poaceae
AEGTA21037	Aegilops tauschii	Poaceae
AEGTA21138	Aegilops tauschii	Poaceae
AEGTA21246	Aegilops tauschii	Poaceae
AEGTA21277	Aegilops tauschii	Poaceae
AEGTA21278	Aegilops tauschii	Poaceae
AEGTA21387	Aegilops tauschii	Poaceae
AEGTA21401	Aegilops tauschii	Poaceae
AEGTA21616	Aegilops tauschii	Poaceae
AEGTA21780	Aegilops tauschii	Poaceae
AEGTA21811	Aegilops tauschii	Poaceae
AEGTA22559	Aegilops tauschii	Poaceae
AEGTA22887	Aegilops tauschii	Poaceae
AEGTA22994	Aegilops tauschii	Poaceae
AEGTA23072	Aegilops tauschii	Poaceae
AEGTA23872	Aegilops tauschii	Poaceae
AEGTA23909	Aegilops tauschii	Poaceae
AEGTA24493	Aegilops tauschii	Poaceae
AEGTA25023	Aegilops tauschii	Poaceae
AEGTA25442	Aegilops tauschii	Poaceae
AEGTA25453	Aegilops tauschii	Poaceae
AEGTA25587	Aegilops tauschii	Poaceae
AEGTA25697	Aegilops tauschii	Poaceae
AEGTA25722	Aegilops tauschii	Poaceae
AEGTA25723	Aegilops tauschii	Poaceae
AEGTA26631	Aegilops tauschii	Poaceae
AEGTA29542	Aegilops tauschii	Poaceae
AEGTA31260	Aegilops tauschii	Poaceae
AEGTA32992	Aegilops tauschii	Poaceae
AEGTA33053	Aegilops tauschii	Poaceae
AEGTA33066	Aegilops tauschii	Poaceae
AEGTA33067	Aegilops tauschii	Poaceae
AEGTA33089	Aegilops tauschii	Poaceae
AEGTA33131	Aegilops tauschii	Poaceae
AEGTA33132	Aegilops tauschii	Poaceae
AEGTA33174	Aegilops tauschii	Poaceae
AEGTA33181	Aegilops tauschii	Poaceae
AEGTA33215	Aegilops tauschii	Poaceae
AEGTA33238	Aegilops tauschii	Poaceae
AEGTA33239	Aegilops tauschii	Poaceae
AEGTA33246	Aegilops tauschii	Poaceae
AEGTA33249	Aegilops tauschii	Poaceae
AEGTA33266	Aegilops tauschii	Poaceae
AEGTA42440	Aegilops tauschii	Poaceae
AEGTA42641	Aegilops tauschii	Poaceae
Contig5170	Aegilops tauschii	Poaceae
Bradi1g01257.1.p	Brachypodium distachyon	Poaceae
Bradi1g01380.1.p	Brachypodium distachyon	Poaceae
Bradi1g01387.4.p	Brachypodium distachyon	Poaceae
Bradi1g01407.2.p	Brachypodium distachyon	Poaceae
Bradi1g22500.2.p	Brachypodium distachyon	Poaceae
Bradi1g44542.1.p	Brachypodium distachyon	Poaceae
Bradi1g51687.1.p	Brachypodium distachyon	Poaceae
Bradi1g55672.1.p	Brachypodium distachyon	Poaceae
Bradi2g03588.1.p	Brachypodium distachyon	Poaceae
Bradi2g11931.1.p	Brachypodium distachyon	Poaceae
Bradi2g37166.1.p	Brachypodium distachyon	Poaceae
Bradi2g37172.3.p	Brachypodium distachyon	Poaceae
Bradi2g37191.1.p	Brachypodium distachyon	Poaceae
Bradi2g38982.1.p	Brachypodium distachyon	Poaceae
Bradi2g38987.4.p	Brachypodium distachyon	Poaceae
Bradi2g39067.1.p	Brachypodium distachyon	Poaceae
Bradi2g39074.2.p	Brachypodium distachyon	Poaceae
Bradi2g39091.1.p	Brachypodium distachyon	Poaceae
Bradi2g39207.1.p	Brachypodium distachyon	Poaceae
Bradi2g39247.1.p	Brachypodium distachyon	Poaceae
Bradi2g39393.1.p	Brachypodium distachyon	Poaceae
Bradi2g39537.1.p	Brachypodium distachyon	Poaceae
Bradi2g39622.1.p	Brachypodium distachyon	Poaceae
Bradi2g39648.1.p	Brachypodium distachyon	Poaceae
Bradi2g39666.1.p	Brachypodium distachyon	Poaceae
Bradi2g57534.1.p	Brachypodium distachyon	Poaceae
Bradi2g60418.2.p	Brachypodium distachyon	Poaceae
Bradi2g60430.1.p	Brachypodium distachyon	Poaceae
Bradi2g60434.3.p	Brachypodium distachyon	Poaceae
Bradi3g00741.2.p	Brachypodium distachyon	Poaceae
Bradi3g00757.1.p	Brachypodium distachyon	Poaceae
Bradi3g03465.1.p	Brachypodium distachyon	Poaceae
Bradi3g03587.1.p	Brachypodium distachyon	Poaceae
Bradi3g03597.1.p	Brachypodium distachyon	Poaceae
Bradi3g03874.2.p	Brachypodium distachyon	Poaceae
Bradi3g03878.1.p	Brachypodium distachyon	Poaceae
Bradi3g03882.1.p	Brachypodium distachyon	Poaceae
Bradi3g03935.1.p	Brachypodium distachyon	Poaceae
Bradi3g14033.3.p	Brachypodium distachyon	Poaceae
Bradi3g15277.3.p	Brachypodium distachyon	Poaceae
Bradi3g15592.1.p	Brachypodium distachyon	Poaceae
Bradi3g15593.2.p	Brachypodium distachyon	Poaceae
Bradi3g15594.2.p	Brachypodium distachyon	Poaceae
Bradi3g15595.1.p	Brachypodium distachyon	Poaceae
Bradi3g34697.9.p	Brachypodium distachyon	Poaceae
Bradi3g34722.1.p	Brachypodium distachyon	Poaceae
Bradi3g34723.1.p	Brachypodium distachyon	Poaceae
Bradi3g39933.1.p	Brachypodium distachyon	Poaceae
Bradi3g42037.5.p	Brachypodium distachyon	Poaceae
Bradi3g45167.1.p	Brachypodium distachyon	Poaceae
Bradi3g55006.2.p	Brachypodium distachyon	Poaceae
Bradi3g60446.3.p	Brachypodium distachyon	Poaceae
Bradi3g60981.2.p	Brachypodium distachyon	Poaceae
Bradi4g01687.3.p	Brachypodium distachyon	Poaceae
Bradi4g02528.1.p	Brachypodium distachyon	Poaceae
Bradi4g02535.2.p	Brachypodium distachyon	Poaceae
Bradi4g02544.2.p	Brachypodium distachyon	Poaceae
Bradi4g02552.1.p	Brachypodium distachyon	Poaceae
Bradi4g02625.1.p	Brachypodium distachyon	Poaceae
Bradi4g02825.2.p	Brachypodium distachyon	Poaceae
Bradi4g03005.1.p	Brachypodium distachyon	Poaceae
Bradi4g04655.5.p	Brachypodium distachyon	Poaceae
Bradi4g04657.2.p	Brachypodium distachyon	Poaceae
Bradi4g04662.3.p	Brachypodium distachyon	Poaceae
Bradi4g09587.5.p	Brachypodium distachyon	Poaceae
Bradi4g10641.1.p	Brachypodium distachyon	Poaceae
Bradi4g10675.1.p	Brachypodium distachyon	Poaceae
Bradi4g12666.1.p	Brachypodium distachyon	Poaceae
Bradi4g12877.1.p	Brachypodium distachyon	Poaceae
Bradi4g16492.3.p	Brachypodium distachyon	Poaceae
Bradi4g20527.4.p	Brachypodium distachyon	Poaceae
Bradi4g40482.2.p	Brachypodium distachyon	Poaceae
Bradi4g40583.3.p	Brachypodium distachyon	Poaceae
Bradi4g41708.1.p	Brachypodium distachyon	Poaceae
Bradi4g44217.4.p	Brachypodium distachyon	Poaceae
Bradi4g44227.5.p	Brachypodium distachyon	Poaceae
Bradi4g44550.6.p	Brachypodium distachyon	Poaceae
Bradi4g44575.2.p	Brachypodium distachyon	Poaceae
Bradi4g44603.1.p	Brachypodium distachyon	Poaceae
Bradi4g44642.1.p	Brachypodium distachyon	Poaceae
Bradi4g44646.2.p	Brachypodium distachyon	Poaceae
Bradi5g02786.1.p	Brachypodium distachyon	Poaceae
Bradi5g03989.1.p	Brachypodium distachyon	Poaceae
Bradi5g27069.1.p	Brachypodium distachyon	Poaceae
Brast02G386200.1.p	Brachypodium stacie	Poaceae
Brast02G387200.1.p	Brachypodium stacie	Poaceae
Brast03G028900.1.p	Brachypodium stacie	Poaceae
Brast03G032400.1.p	Brachypodium stacie	Poaceae
Brast03G044700.1.p	Brachypodium stacie	Poaceae
Brast03G214100.1.p	Brachypodium stacie	Poaceae
Brast03G297900.1.p	Brachypodium stacie	Poaceae
Brast03G298000.1.p	Brachypodium stacie	Poaceae
Brast04G042200.1.p	Brachypodium stacie	Poaceae
Brast04G280100.1.p	Brachypodium stacie	Poaceae
Brast04G301300.1.p	Brachypodium stacie	Poaceae
Brast04G301400.1.p	Brachypodium stacie	Poaceae
Brast04G302200.1.p	Brachypodium stacie	Poaceae
Brast04G302400.1.p	Brachypodium stacie	Poaceae
Brast04G307000.1.p	Brachypodium stacie	Poaceae
Brast04G338100.1.p	Brachypodium stacie	Poaceae
Brast04G338200.1.p	Brachypodium stacie	Poaceae
Brast05G059200.1.p	Brachypodium stacie	Poaceae
Brast05G059300.1.p	Brachypodium stacie	Poaceae
Brast05G221800.1.p	Brachypodium stacie	Poaceae
Brast05G245600.1.p	Brachypodium stacie	Poaceae
Brast05G258900.1.p	Brachypodium stacie	Poaceae
Brast06G238200.1.p	Brachypodium stacie	Poaceae
Brast07G008500.1.p	Brachypodium stacie	Poaceae
Brast07G170900.1.p	Brachypodium stacie	Poaceae
Brast08G211100.1.p	Brachypodium stacie	Poaceae
Brast08G221000.1.p	Brachypodium stacie	Poaceae
Brast08G237600.1.p	Brachypodium stacie	Poaceae
Brast08G240000.1.p	Brachypodium stacie	Poaceae
Brast08G240100.1.p	Brachypodium stacie	Poaceae
Brast08G241100.1.p	Brachypodium stacie	Poaceae
Brast08G241500.1.p	Brachypodium stacie	Poaceae
Brast08G241600.1.p	Brachypodium stacie	Poaceae
Brast08G241700.1.p	Brachypodium stacie	Poaceae
Brast08G244600.1.p	Brachypodium stacie	Poaceae
Brast10G023800.1.p	Brachypodium stacie	Poaceae
Brast10G023900.1.p	Brachypodium stacie	Poaceae
Brast10G024100.1.p	Brachypodium stacie	Poaceae
Brast10G024400.1.p	Brachypodium stacie	Poaceae
Brast10G024500.1.p	Brachypodium stacie	Poaceae
Brast10G024600.1.p	Brachypodium stacie	Poaceae
Brast10G030300.1.p	Brachypodium stacie	Poaceae
Brast10G052300.1.p	Brachypodium stacie	Poaceae
Brast10G052400.1.p	Brachypodium stacie	Poaceae
Brast10G090300.1.p	Brachypodium stacie	Poaceae
Brast10G093700.1.p	Brachypodium stacie	Poaceae
Brast10G125000.1.p	Brachypodium stacie	Poaceae
Brast10G159300.1.p	Brachypodium stacie	Poaceae
Brast10G161100.1.p	Brachypodium stacie	Poaceae
Brast10G170100.1.p	Brachypodium stacie	Poaceae
Brast10G181200.1.p	Brachypodium stacie	Poaceae
Brast10G192800.1.p	Brachypodium stacie	Poaceae
Brast10G194900.1.p	Brachypodium stacie	Poaceae
GMtgiCL10193Contig1	Eragrostis tef	Poaceae
GMtgiCL10542Contig1	Eragrostis tef	Poaceae
GMtgiCL10749Contig2	Eragrostis tef	Poaceae
GMtgiCL1145Contig2	Eragrostis tef	Poaceae
GMtgiCL11579Contig1	Eragrostis tef	Poaceae
GMtgiCL1705Contig1	Eragrostis tef	Poaceae
GMtgiCL1705Contig2	Eragrostis tef	Poaceae
GMtgiCL1705Contig3	Eragrostis tef	Poaceae
GMtgiCL1Contig10301	Eragrostis tef	Poaceae
GMtgiCL1Contig1112	Eragrostis tef	Poaceae
GMtgiCL1Contig1335	Eragrostis tef	Poaceae
GMtgiCL1Contig1791	Eragrostis tef	Poaceae
GMtgiCL1Contig1792	Eragrostis tef	Poaceae
GMtgiCL1Contig909	Eragrostis tef	Poaceae
GMtgiCL1Contig912	Eragrostis tef	Poaceae
GMtgiCL1Contig913	Eragrostis tef	Poaceae
GMtgiCL1Contig914	Eragrostis tef	Poaceae
GMtgiCL3360Contig3	Eragrostis tef	Poaceae
GMtgiCL3519Contig2	Eragrostis tef	Poaceae
GMtgiCL3840Contig3	Eragrostis tef	Poaceae
GMtgiCL3840Contig4	Eragrostis tef	Poaceae
GMtgiCL3840Contig5	Eragrostis tef	Poaceae
GMtgiCL3840Contig6	Eragrostis tef	Poaceae
GMtgiCL3840Contig8	Eragrostis tef	Poaceae
GMtgiCL4757Contig2	Eragrostis tef	Poaceae
GMtgiCL4757Contig3	Eragrostis tef	Poaceae
GMtgiCL499Contig10	Eragrostis tef	Poaceae
GMtgiCL499Contig13	Eragrostis tef	Poaceae
GMtgiCL52Contig37	Eragrostis tef	Poaceae
GMtgiCL5981Contig1	Eragrostis tef	Poaceae
GMtgiCL6457Contig2	Eragrostis tef	Poaceae
GMtgiCL6457Contig3	Eragrostis tef	Poaceae
GMtgiCL6457Contig4	Eragrostis tef	Poaceae
GMtgiCL7412Contig1	Eragrostis tef	Poaceae
GMtgiCL7636Contig1	Eragrostis tef	Poaceae
GMtgiCL7674Contig2	Eragrostis tef	Poaceae
GMtgiCL7674Contig4	Eragrostis tef	Poaceae
GMtgiCL8159Contig2	Eragrostis tef	Poaceae
GMtgiCL9518Contig1	Eragrostis tef	Poaceae
GMtgiCL9518Contig2	Eragrostis tef	Poaceae
GMtgicomp26053_c0_seq3	Eragrostis tef	Poaceae
GMtgicomp8394_c0_seq2	Eragrostis tef	Poaceae
MLOC_10308.1	Hordeum_vulgare	Poaceae
MLOC_1443.7	Hordeum_vulgare	Poaceae
MLOC_14928.2	Hordeum_vulgare	Poaceae
MLOC_16156.1	Hordeum_vulgare	Poaceae
MLOC_16596.1	Hordeum_vulgare	Poaceae
MLOC_21734.1	Hordeum_vulgare	Poaceae
MLOC_2395.1	Hordeum_vulgare	Poaceae
MLOC_24045.1	Hordeum_vulgare	Poaceae
MLOC_31061.1	Hordeum_vulgare	Poaceae
MLOC_36591.1	Hordeum_vulgare	Poaceae
MLOC_44470.1	Hordeum_vulgare	Poaceae
MLOC_4541.1	Hordeum_vulgare	Poaceae
MLOC_49329.1	Hordeum_vulgare	Poaceae
MLOC_5056.1	Hordeum_vulgare	Poaceae
MLOC_53251.1	Hordeum_vulgare	Poaceae
MLOC_5552.1	Hordeum_vulgare	Poaceae
MLOC_57619.1	Hordeum_vulgare	Poaceae
MLOC_58221.1	Hordeum_vulgare	Poaceae
MLOC_58236.1	Hordeum_vulgare	Poaceae
MLOC_58258.1	Hordeum_vulgare	Poaceae
MLOC_59002.1	Hordeum_vulgare	Poaceae
MLOC_6032.1	Hordeum_vulgare	Poaceae
MLOC_60393.1	Hordeum_vulgare	Poaceae
MLOC_60431.11	Hordeum_vulgare	Poaceae
MLOC_61992.1	Hordeum_vulgare	Poaceae
MLOC_62062.1	Hordeum_vulgare	Poaceae
MLOC_62179.1	Hordeum_vulgare	Poaceae
MLOC_62757.1	Hordeum_vulgare	Poaceae
MLOC_64444.1	Hordeum_vulgare	Poaceae
MLOC_6539.1	Hordeum_vulgare	Poaceae
MLOC_6633.1	Hordeum_vulgare	Poaceae
MLOC_67477.1	Hordeum_vulgare	Poaceae
MLOC_6883.1	Hordeum_vulgare	Poaceae
MLOC_69265.1	Hordeum_vulgare	Poaceae
MLOC_69420.1	Hordeum_vulgare	Poaceae
MLOC_69750.1	Hordeum_vulgare	Poaceae
MLOC_70910.1	Hordeum_vulgare	Poaceae
MLOC_74067.1	Hordeum_vulgare	Poaceae
MLOC_76542.1	Hordeum_vulgare	Poaceae
MLOC_77345.1	Hordeum_vulgare	Poaceae
MLOC_79525.1	Hordeum_vulgare	Poaceae
MLOC_79526.1	Hordeum_vulgare	Poaceae
MLOC_9079.1	Hordeum_vulgare	Poaceae
LOC_Os01g21240.1	Oryza sativa	Poaceae
LOC_Os01g41890.1	Oryza sativa	Poaceae
LOC_Os02g17304.1	Oryza sativa	Poaceae
LOC_Os02g18510.1	Oryza sativa	Poaceae
LOC_Os02g19890.1	Oryza sativa	Poaceae
LOC_Os02g35210.1	Oryza sativa	Poaceae
LOC_Os03g46550.1	Oryza sativa	Poaceae
LOC_Os05g15040.1	Oryza sativa	Poaceae
LOC_Os06g06850.1	Oryza sativa	Poaceae
LOC_Os06g06860.1	Oryza sativa	Poaceae
LOC_Os07g19320.1	Oryza sativa	Poaceae
LOC_Os07g26430.1	Oryza sativa	Poaceae
LOC_Os07g27370.1	Oryza sativa	Poaceae
LOC_Os08g01580.1	Oryza sativa	Poaceae
LOC_Os08g05440.1	Oryza sativa	Poaceae
LOC_Os08g07330.2	Oryza sativa	Poaceae
LOC_Os08g07340.1	Oryza sativa	Poaceae
LOC_Os08g07774.1	Oryza sativa	Poaceae
LOC_Os08g07890.1	Oryza sativa	Poaceae
LOC_Os08g07930.1	Oryza sativa	Poaceae
LOC_Os08g07940.1	Oryza sativa	Poaceae
LOC_Os08g07950.1	Oryza sativa	Poaceae
LOC_Os08g10260.1	Oryza sativa	Poaceae
LOC_Os08g10430.1	Oryza sativa	Poaceae
LOC_Os08g10440.1	Oryza sativa	Poaceae
LOC_Os08g28460.1	Oryza sativa	Poaceae
LOC_Os08g28540.1	Oryza sativa	Poaceae
LOC_Os08g28570.1	Oryza sativa	Poaceae
LOC_Os08g28600.1	Oryza sativa	Poaceae
LOC_Os08g29809.1	Oryza sativa	Poaceae
LOC_Os08g29854.1	Oryza sativa	Poaceae
LOC_Os08g31780.1	Oryza sativa	Poaceae
LOC_Os08g31800.1	Oryza sativa	Poaceae
LOC_Os10g03570.1	Oryza sativa	Poaceae
LOC_Os10g04110.1	Oryza sativa	Poaceae
LOC_Os11g03650.1	Oryza sativa	Poaceae
LOC_Os11g13410.1	Oryza sativa	Poaceae
LOC_Os11g13430.1	Oryza sativa	Poaceae
LOC_Os11g13440.1	Oryza sativa	Poaceae
LOC_Os11g13510.1	Oryza sativa	Poaceae
LOC_Os11g14380.1	Oryza sativa	Poaceae
LOC_Os11g15190.1	Oryza sativa	Poaceae
LOC_Os11g15500.1	Oryza sativa	Poaceae
LOC_Os11g16470.2	Oryza sativa	Poaceae
LOC_Os11g16530.2	Oryza sativa	Poaceae
LOC_Os11g17330.1	Oryza sativa	Poaceae
LOC_Os11g27440.1	Oryza sativa	Poaceae
LOC_Os11g32170.1	Oryza sativa	Poaceae
LOC_Os11g34880.1	Oryza sativa	Poaceae
LOC_Os11g34920.1	Oryza sativa	Poaceae
LOC_Os11g34970.1	Oryza sativa	Poaceae
LOC_Os11g37740.1	Oryza sativa	Poaceae
LOC_Os11g37759.1	Oryza sativa	Poaceae
LOC_Os11g37774.1	Oryza sativa	Poaceae
LOC_Os11g37780.1	Oryza sativa	Poaceae
LOC_Os11g37790.1	Oryza sativa	Poaceae
LOC_Os11g37850.1	Oryza sativa	Poaceae
LOC_Os11g37860.1	Oryza sativa	Poaceae
LOC_Os11g37870.1	Oryza sativa	Poaceae
LOC_Os11g37880.1	Oryza sativa	Poaceae
LOC_Os11g41170.1	Oryza sativa	Poaceae
LOC_Os11g43700.1	Oryza sativa	Poaceae
LOC_Os12g09240.1	Oryza sativa	Poaceae
LOC_Os12g13550.1	Oryza sativa	Poaceae
LOC_Os12g17090.1	Oryza sativa	Poaceae
LOC_Os12g17410.1	Oryza sativa	Poaceae
LOC_Os12g17480.1	Oryza sativa	Poaceae
LOC_Os12g17490.1	Oryza sativa	Poaceae
LOC_Os12g28100.1	Oryza sativa	Poaceae
LOC_Os12g33160.1	Oryza sativa	Poaceae
LOC_Os12g36690.1	Oryza sativa	Poaceae
LOC_Os12g36720.1	Oryza sativa	Poaceae
LOC_Os12g36730.1	Oryza sativa	Poaceae
LOC_Os12g37740.1	Oryza sativa	Poaceae
LOC_Os12g37760.1	Oryza sativa	Poaceae
LOC_Os12g37770.1	Oryza sativa	Poaceae
Oropetium_20150105_25363A	Oropetium thomaeum	Poaceae
Pahal.A01742.1	Panicum hallii	Poaceae
Pahal.B00921.1	Panicum hallii	Poaceae
Pahal.B01290.1	Panicum hallii	Poaceae
Pahal.B01294.1	Panicum hallii	Poaceae
Pahal.B01295.1	Panicum hallii	Poaceae
Pahal.B01296.1	Panicum hallii	Poaceae
Pahal.C00209.1	Panicum hallii	Poaceae
Pahal.C01252.1	Panicum hallii	Poaceae
Pahal.C01256.1	Panicum hallii	Poaceae
Pahal.C01257.1	Panicum hallii	Poaceae
Pahal.C01266.1	Panicum hallii	Poaceae
Pahal.C01379.1	Panicum hallii	Poaceae
Pahal.C01381.1	Panicum hallii	Poaceae
Pahal.C01385.1	Panicum hallii	Poaceae
Pahal.C01416.1	Panicum hallii	Poaceae
Pahal.C01421.1	Panicum hallii	Poaceae
Pahal.C01429.1	Panicum hallii	Poaceae
Pahal.C02772.1	Panicum hallii	Poaceae
Pahal.C03791.1	Panicum hallii	Poaceae
Pahal.C03866.1	Panicum hallii	Poaceae
Pahal.C04464.1	Panicum hallii	Poaceae
Pahal.C04546.1	Panicum hallii	Poaceae
Pahal.C04825.1	Panicum hallii	Poaceae
Pahal.C04850.1	Panicum hallii	Poaceae
Pahal.D01220.1	Panicum hallii	Poaceae
Pahal.E00583.1	Panicum hallii	Poaceae
Pahal.E00598.1	Panicum hallii	Poaceae
Pahal.E02933.1	Panicum hallii	Poaceae
Pahal.F01164.1	Panicum hallii	Poaceae
Pahal.F01165.1	Panicum hallii	Poaceae
Pahal.F01166.1	Panicum hallii	Poaceae
Pahal.F01169.1	Panicum hallii	Poaceae
Pahal.F01170.1	Panicum hallii	Poaceae
Pahal.F01171.1	Panicum hallii	Poaceae
Pahal.F01172.1	Panicum hallii	Poaceae
Pahal.F01175.1	Panicum hallii	Poaceae
Pahal.F01176.1	Panicum hallii	Poaceae
Pahal.F01179.1	Panicum hallii	Poaceae
Pahal.F01343.1	Panicum hallii	Poaceae
Pahal.F01351.1	Panicum hallii	Poaceae
Pahal.F02684.1	Panicum hallii	Poaceae
Pahal.F02687.1	Panicum hallii	Poaceae
Pahal.H00118.1	Panicum hallii	Poaceae
Pahal.H00128.1	Panicum hallii	Poaceae
Pahal.H00132.1	Panicum hallii	Poaceae
Pahal.H00361.1	Panicum hallii	Poaceae
Pahal.H00369.1	Panicum hallii	Poaceae
Pahal.H00375.1	Panicum hallii	Poaceae
Pahal.H00377.1	Panicum hallii	Poaceae
Pahal.H00401.1	Panicum hallii	Poaceae
Pahal.H00403.1	Panicum hallii	Poaceae
Pahal.H00405.1	Panicum hallii	Poaceae
Pahal.H00406.1	Panicum hallii	Poaceae
Pahal.H00632.1	Panicum hallii	Poaceae
Pahal.H00814.1	Panicum hallii	Poaceae
Pahal.H00995.1	Panicum hallii	Poaceae
Pahal.H01372.1	Panicum hallii	Poaceae
Pahal.H01576.1	Panicum hallii	Poaceae
Pahal.H01920.1	Panicum hallii	Poaceae
Pahal.H01923.1	Panicum hallii	Poaceae
Pahal.H01944.1	Panicum hallii	Poaceae
Pahal.H01946.1	Panicum hallii	Poaceae
Pahal.H01947.1	Panicum hallii	Poaceae
Pahal.H02318.1	Panicum hallii	Poaceae
Pahal.H02323.1	Panicum hallii	Poaceae
Pahal.H02325.1	Panicum hallii	Poaceae
Pahal.H02326.1	Panicum hallii	Poaceae
Pahal.I04558.1	Panicum hallii	Poaceae
Pahal.I04559.1	Panicum hallii	Poaceae
Pahal.J00022.1	Panicum hallii	Poaceae
Pahal.J00023.1	Panicum hallii	Poaceae
Pahal.J00024.1	Panicum hallii	Poaceae
Pahal.J00026.1	Panicum hallii	Poaceae
Pahal.J00031.1	Panicum hallii	Poaceae
Pahal.J00975.1	Panicum hallii	Poaceae
Pahal.J01643.1	Panicum hallii	Poaceae
Pahal.J01745.1	Panicum hallii	Poaceae
Pahal.J01831.1	Panicum hallii	Poaceae
PH01000074G1120	Phyllostachys heterocycla	Poaceae
PH01000151G1330	Phyllostachys heterocycla	Poaceae
PH01000252G0020	Phyllostachys heterocycla	Poaceae
PH01000252G0080	Phyllostachys heterocycla	Poaceae
PH01000271G0030	Phyllostachys heterocycla	Poaceae
PH01000271G0080	Phyllostachys heterocycla	Poaceae
PH01000341G1020	Phyllostachys heterocycla	Poaceae
PH01000901G0580	Phyllostachys heterocycla	Poaceae
PH01000945G0300	Phyllostachys heterocycla	Poaceae
PH01000958G0030	Phyllostachys heterocycla	Poaceae
PH01000963G0290	Phyllostachys heterocycla	Poaceae
PH01000963G0350	Phyllostachys heterocycla	Poaceae
PH01000963G0390	Phyllostachys heterocycla	Poaceae
PH01001748G0040	Phyllostachys heterocycla	Poaceae
PH01001765G0020	Phyllostachys heterocycla	Poaceae
PH01001765G0140	Phyllostachys heterocycla	Poaceae
PH01001780G0410	Phyllostachys heterocycla	Poaceae
PH01001847G0080	Phyllostachys heterocycla	Poaceae
PH01001871G0070	Phyllostachys heterocycla	Poaceae
PH01001921G0440	Phyllostachys heterocycla	Poaceae
PH01002136G0320	Phyllostachys heterocycla	Poaceae
PH01002204G0070	Phyllostachys heterocycla	Poaceae
PH01002204G0080	Phyllostachys heterocycla	Poaceae
PH01002600G0250	Phyllostachys heterocycla	Poaceae
PH01002733G0030	Phyllostachys heterocycla	Poaceae
PH01002789G0040	Phyllostachys heterocycla	Poaceae
PH01002818G0130	Phyllostachys heterocycla	Poaceae
PH01003124G0050	Phyllostachys heterocycla	Poaceae
PH01003243G0180	Phyllostachys heterocycla	Poaceae
PH01003247G0200	Phyllostachys heterocycla	Poaceae
PH01003276G0050	Phyllostachys heterocycla	Poaceae
PH01003871G0160	Phyllostachys heterocycla	Poaceae
PH01004248G0110	Phyllostachys heterocycla	Poaceae
PH01004248G0150	Phyllostachys heterocycla	Poaceae
PH01004603G0020	Phyllostachys heterocycla	Poaceae
PH01005019G0010	Phyllostachys heterocycla	Poaceae
PH01005160G0020	Phyllostachys heterocycla	Poaceae
PH01005336G0010	Phyllostachys heterocycla	Poaceae
PH01006005G0010	Phyllostachys heterocycla	Poaceae
PH01006053G0020	Phyllostachys heterocycla	Poaceae
PH01008088G0020	Phyllostachys heterocycla	Poaceae
PH01038536G0010	Phyllostachys heterocycla	Poaceae
PH01052094G0010	Phyllostachys heterocycla	Poaceae
Pavir.1KG149200.1.p	Panicum virgatum	Poaceae
Pavir.1KG241100.1.p	Panicum virgatum	Poaceae
Pavir.1KG403100.1.p	Panicum virgatum	Poaceae
Pavir.1NG167300.1.p	Panicum virgatum	Poaceae
Pavir.1NG251000.1.p	Panicum virgatum	Poaceae
Pavir.2KG026200.1.p	Panicum virgatum	Poaceae
Pavir.2KG094100.1.p	Panicum virgatum	Poaceae
Pavir.2KG127200.1.p	Panicum virgatum	Poaceae
Pavir.2KG128500.1.p	Panicum virgatum	Poaceae
Pavir.2KG160700.1.p	Panicum virgatum	Poaceae
Pavir.2KG160800.1.p	Panicum virgatum	Poaceae
Pavir.2KG430900.1.p	Panicum virgatum	Poaceae
Pavir.2KG432000.1.p	Panicum virgatum	Poaceae
Pavir.2NG009000.1.p	Panicum virgatum	Poaceae
Pavir.2NG015100.1.p	Panicum virgatum	Poaceae
Pavir.2NG015300.1.p	Panicum virgatum	Poaceae
Pavir.2NG015400.1.p	Panicum virgatum	Poaceae
Pavir.2NG015500.1.p	Panicum virgatum	Poaceae
Pavir.2NG017500.1.p	Panicum virgatum	Poaceae
Pavir.2NG017600.1.p	Panicum virgatum	Poaceae
Pavir.2NG017900.1.p	Panicum virgatum	Poaceae
Pavir.2NG064300.1.p	Panicum virgatum	Poaceae
Pavir.2NG079100.1.p	Panicum virgatum	Poaceae
Pavir.2NG081000.1.p	Panicum virgatum	Poaceae
Pavir.2NG104800.1.p	Panicum virgatum	Poaceae
Pavir.2NG105000.1.p	Panicum virgatum	Poaceae
Pavir.2NG134600.1.p	Panicum virgatum	Poaceae
Pavir.2NG231100.1.p	Panicum virgatum	Poaceae
Pavir.2NG383600.1.p	Panicum virgatum	Poaceae
Pavir.2NG549800.1.p	Panicum virgatum	Poaceae
Pavir.2NG643800.1.p	Panicum virgatum	Poaceae
Pavir.3KG059700.1.p	Panicum virgatum	Poaceae
Pavir.3KG152400.1.p	Panicum virgatum	Poaceae
Pavir.3KG228200.1.p	Panicum virgatum	Poaceae
Pavir.3KG383500.1.p	Panicum virgatum	Poaceae
Pavir.3KG398600.1.p	Panicum virgatum	Poaceae
Pavir.3KG427500.1.p	Panicum virgatum	Poaceae
Pavir.3KG456600.1.p	Panicum virgatum	Poaceae
Pavir.3KG461500.1.p	Panicum virgatum	Poaceae
Pavir.3KG469200.1.p	Panicum virgatum	Poaceae
Pavir.3KG471800.1.p	Panicum virgatum	Poaceae
Pavir.3KG495800.1.p	Panicum virgatum	Poaceae
Pavir.3KG515900.1.p	Panicum virgatum	Poaceae
Pavir.3KG560400.1.p	Panicum virgatum	Poaceae
Pavir.3KG560700.1.p	Panicum virgatum	Poaceae
Pavir.3NG068700.1.p	Panicum virgatum	Poaceae
Pavir.3NG243000.1.p	Panicum virgatum	Poaceae
Pavir.3NG252700.1.p	Panicum virgatum	Poaceae
Pavir.3NG268700.1.p	Panicum virgatum	Poaceae
Pavir.3NG269600.1.p	Panicum virgatum	Poaceae
Pavir.3NG316300.1.p	Panicum virgatum	Poaceae
Pavir.3NG327200.1.p	Panicum virgatum	Poaceae
Pavir.4KG110600.1.p	Panicum virgatum	Poaceae
Pavir.4KG110800.1.p	Panicum virgatum	Poaceae
Pavir.4KG238800.1.p	Panicum virgatum	Poaceae
Pavir.4KG257100.1.p	Panicum virgatum	Poaceae
Pavir.4KG272100.1.p	Panicum virgatum	Poaceae
Pavir.5KG118000.1.p	Panicum virgatum	Poaceae
Pavir.5KG734900.1.p	Panicum virgatum	Poaceae
Pavir.5KG739700.1.p	Panicum virgatum	Poaceae
Pavir.5NG286300.1.p	Panicum virgatum	Poaceae
Pavir.5NG288200.1.p	Panicum virgatum	Poaceae
Pavir.6KG008800.1.p	Panicum virgatum	Poaceae
Pavir.6KG009300.1.p	Panicum virgatum	Poaceae
Pavir.6KG042900.1.p	Panicum virgatum	Poaceae
Pavir.6KG079300.1.p	Panicum virgatum	Poaceae
Pavir.6KG079600.1.p	Panicum virgatum	Poaceae
Pavir.6KG102900.1.p	Panicum virgatum	Poaceae
Pavir.6KG223000.1.p	Panicum virgatum	Poaceae
Pavir.6KG237400.1.p	Panicum virgatum	Poaceae
Pavir.6KG242800.1.p	Panicum virgatum	Poaceae
Pavir.6KG243500.1.p	Panicum virgatum	Poaceae
Pavir.6KG243800.1.p	Panicum virgatum	Poaceae
Pavir.6KG351200.1.p	Panicum virgatum	Poaceae
Pavir.6NG013400.1.p	Panicum virgatum	Poaceae
Pavir.6NG078100.1.p	Panicum virgatum	Poaceae
Pavir.6NG080000.1.p	Panicum virgatum	Poaceae
Pavir.6NG101000.1.p	Panicum virgatum	Poaceae
Pavir.6NG105800.1.p	Panicum virgatum	Poaceae
Pavir.6NG109300.1.p	Panicum virgatum	Poaceae
Pavir.6NG116100.1.p	Panicum virgatum	Poaceae
Pavir.6NG123000.1.p	Panicum virgatum	Poaceae
Pavir.6NG160300.1.p	Panicum virgatum	Poaceae
Pavir.7KG102300.1.p	Panicum virgatum	Poaceae
Pavir.7KG120900.1.p	Panicum virgatum	Poaceae
Pavir.7NG021500.1.p	Panicum virgatum	Poaceae
Pavir.8KG031200.1.p	Panicum virgatum	Poaceae
Pavir.8KG041200.1.p	Panicum virgatum	Poaceae
Pavir.8KG043600.1.p	Panicum virgatum	Poaceae
Pavir.8KG046400.1.p	Panicum virgatum	Poaceae
Pavir.8KG049900.1.p	Panicum virgatum	Poaceae
Pavir.8KG058300.1.p	Panicum virgatum	Poaceae
Pavir.8KG120300.1.p	Panicum virgatum	Poaceae
Pavir.8KG128500.1.p	Panicum virgatum	Poaceae
Pavir.8KG129100.1.p	Panicum virgatum	Poaceae
Pavir.8KG129200.1.p	Panicum virgatum	Poaceae
Pavir.8KG146300.1.p	Panicum virgatum	Poaceae
Pavir.8KG163900.1.p	Panicum virgatum	Poaceae
Pavir.8KG170600.1.p	Panicum virgatum	Poaceae
Pavir.8KG170700.1.p	Panicum virgatum	Poaceae
Pavir.8KG176200.1.p	Panicum virgatum	Poaceae
Pavir.8KG186800.1.p	Panicum virgatum	Poaceae
Pavir.8KG188900.1.p	Panicum virgatum	Poaceae
Pavir.8KG189000.1.p	Panicum virgatum	Poaceae
Pavir.8KG204900.1.p	Panicum virgatum	Poaceae
Pavir.8KG230300.1.p	Panicum virgatum	Poaceae
Pavir.8KG230600.1.p	Panicum virgatum	Poaceae
Pavir.8KG230700.1.p	Panicum virgatum	Poaceae
Pavir.8KG264200.1.p	Panicum virgatum	Poaceae
Pavir.8KG269300.1.p	Panicum virgatum	Poaceae
Pavir.8KG270100.1.p	Panicum virgatum	Poaceae
Pavir.8KG270800.1.p	Panicum virgatum	Poaceae
Pavir.8KG277500.1.p	Panicum virgatum	Poaceae
Pavir.8KG277600.1.p	Panicum virgatum	Poaceae
Pavir.8KG304300.1.p	Panicum virgatum	Poaceae
Pavir.8KG311200.1.p	Panicum virgatum	Poaceae
Pavir.8KG315100.1.p	Panicum virgatum	Poaceae
Pavir.8KG316600.1.p	Panicum virgatum	Poaceae
Pavir.8KG317000.1.p	Panicum virgatum	Poaceae
Pavir.8KG323700.1.p	Panicum virgatum	Poaceae
Pavir.8KG325100.1.p	Panicum virgatum	Poaceae
Pavir.8KG326000.1.p	Panicum virgatum	Poaceae
Pavir.8KG327200.1.p	Panicum virgatum	Poaceae
Pavir.8KG331200.1.p	Panicum virgatum	Poaceae
Pavir.8KG338000.1.p	Panicum virgatum	Poaceae
Pavir.8KG338200.1.p	Panicum virgatum	Poaceae
Pavir.8KG338500.1.p	Panicum virgatum	Poaceae
Pavir.8KG338700.1.p	Panicum virgatum	Poaceae
Pavir.8KG351600.1.p	Panicum virgatum	Poaceae
Pavir.8KG351900.1.p	Panicum virgatum	Poaceae
Pavir.8KG354400.1.p	Panicum virgatum	Poaceae
Pavir.8KG354500.1.p	Panicum virgatum	Poaceae
Pavir.8KG354900.1.p	Panicum virgatum	Poaceae
Pavir.8KG364800.1.p	Panicum virgatum	Poaceae
Pavir.8KG378700.1.p	Panicum virgatum	Poaceae
Pavir.8KG378800.1.p	Panicum virgatum	Poaceae
Pavir.8KG379500.1.p	Panicum virgatum	Poaceae
Pavir.8KG391300.1.p	Panicum virgatum	Poaceae
Pavir.8KG399300.1.p	Panicum virgatum	Poaceae
Pavir.8NG014000.1.p	Panicum virgatum	Poaceae
Pavir.8NG031800.1.p	Panicum virgatum	Poaceae
Pavir.8NG036100.1.p	Panicum virgatum	Poaceae
Pavir.8NG046700.1.p	Panicum virgatum	Poaceae
Pavir.8NG046900.1.p	Panicum virgatum	Poaceae
Pavir.8NG058900.1.p	Panicum virgatum	Poaceae
Pavir.8NG136700.1.p	Panicum virgatum	Poaceae
Pavir.8NG137200.1.p	Panicum virgatum	Poaceae
Pavir.8NG137400.1.p	Panicum virgatum	Poaceae
Pavir.8NG138500.1.p	Panicum virgatum	Poaceae
Pavir.8NG146000.1.p	Panicum virgatum	Poaceae
Pavir.8NG152100.1.p	Panicum virgatum	Poaceae
Pavir.8NG221000.1.p	Panicum virgatum	Poaceae
Pavir.8NG225500.1.p	Panicum virgatum	Poaceae
Pavir.8NG241600.1.p	Panicum virgatum	Poaceae
Pavir.8NG242000.1.p	Panicum virgatum	Poaceae
Pavir.8NG242400.1.p	Panicum virgatum	Poaceae
Pavir.8NG249800.1.p	Panicum virgatum	Poaceae
Pavir.8NG251000.1.p	Panicum virgatum	Poaceae
Pavir.8NG270100.1.p	Panicum virgatum	Poaceae
Pavir.8NG279800.1.p	Panicum virgatum	Poaceae
Pavir.8NG287400.1.p	Panicum virgatum	Poaceae
Pavir.8NG295200.1.p	Panicum virgatum	Poaceae
Pavir.8NG300600.1.p	Panicum virgatum	Poaceae
Pavir.8NG300900.1.p	Panicum virgatum	Poaceae
Pavir.8NG301400.1.p	Panicum virgatum	Poaceae
Pavir.8NG301600.1.p	Panicum virgatum	Poaceae
Pavir.8NG301700.1.p	Panicum virgatum	Poaceae
Pavir.8NG302000.1.p	Panicum virgatum	Poaceae
Pavir.8NG302300.1.p	Panicum virgatum	Poaceae
Pavir.8NG303300.1.p	Panicum virgatum	Poaceae
Pavir.8NG307500.1.p	Panicum virgatum	Poaceae
Pavir.8NG316100.1.p	Panicum virgatum	Poaceae
Pavir.8NG333500.1.p	Panicum virgatum	Poaceae
Pavir.8NG334200.1.p	Panicum virgatum	Poaceae
Pavir.8NG336600.1.p	Panicum virgatum	Poaceae
Pavir.8NG338300.1.p	Panicum virgatum	Poaceae
Pavir.8NG338400.1.p	Panicum virgatum	Poaceae
Pavir.8NG348700.1.p	Panicum virgatum	Poaceae
Pavir.9KG003100.1.p	Panicum virgatum	Poaceae
Pavir.9KG133500.1.p	Panicum virgatum	Poaceae
Pavir.9KG241700.1.p	Panicum virgatum	Poaceae
Pavir.9KG242500.1.p	Panicum virgatum	Poaceae
Pavir.9KG298300.1.p	Panicum virgatum	Poaceae
Pavir.9KG310000.1.p	Panicum virgatum	Poaceae
Pavir.9KG338100.1.p	Panicum virgatum	Poaceae
Pavir.9NG347500.1.p	Panicum virgatum	Poaceae
Pavir.J002800.1.p	Panicum virgatum	Poaceae
Pavir.J017100.1.p	Panicum virgatum	Poaceae
Pavir.J017700.1.p	Panicum virgatum	Poaceae
Pavir.J101000.1.p	Panicum virgatum	Poaceae
Pavir.J109600.1.p	Panicum virgatum	Poaceae
Pavir.J253400.1.p	Panicum virgatum	Poaceae
Pavir.J282400.1.p	Panicum virgatum	Poaceae
Pavir.J441700.1.p	Panicum virgatum	Poaceae
Pavir.J462800.1.p	Panicum virgatum	Poaceae
Pavir.J478000.1.p	Panicum virgatum	Poaceae
Pavir.J505000.1.p	Panicum virgatum	Poaceae
Pavir.J683900.1.p	Panicum virgatum	Poaceae
Pavir.J703300.1.p	Panicum virgatum	Poaceae
Pavir.J754800.1.p	Panicum virgatum	Poaceae
Pavir.J764400.1.p	Panicum virgatum	Poaceae
Pavir.J784600.1.p	Panicum virgatum	Poaceae
Pavir.J785600.1.p	Panicum virgatum	Poaceae
Pavir.J790200.1.p	Panicum virgatum	Poaceae
Sobic.002G031100.1.p	Sorghum bicolor	Poaceae
Sobic.002G081700.1.p	Sorghum bicolor	Poaceae
Sobic.002G128300.1.p	Sorghum bicolor	Poaceae
Sobic.002G312600.1.p	Sorghum bicolor	Poaceae
Sobic.002G398100.1.p	Sorghum bicolor	Poaceae
Sobic.002G398200.1.p	Sorghum bicolor	Poaceae
Sobic.005G029800.1.p	Sorghum bicolor	Poaceae
Sobic.005G030000.1.p	Sorghum bicolor	Poaceae
Sobic.005G062900.4.p	Sorghum bicolor	Poaceae
Sobic.005G076500.2.p	Sorghum bicolor	Poaceae
Sobic.005G092000.2.p	Sorghum bicolor	Poaceae
Sobic.005G092200.1.p	Sorghum bicolor	Poaceae
Sobic.005G105600.1.p	Sorghum bicolor	Poaceae
Sobic.005G119400.3.p	Sorghum bicolor	Poaceae
Sobic.005G128000.1.p	Sorghum bicolor	Poaceae
Sobic.005G150700.1.p	Sorghum bicolor	Poaceae
Sobic.005G154400.2.p	Sorghum bicolor	Poaceae
Sobic.005G192100.3.p	Sorghum bicolor	Poaceae
Sobic.005G192300.1.p	Sorghum bicolor	Poaceae
Sobic.005G192400.1.p	Sorghum bicolor	Poaceae
Sobic.005G193300.1.p	Sorghum bicolor	Poaceae
Sobic.005G195000.1.p	Sorghum bicolor	Poaceae
Sobic.005G208000.1.p	Sorghum bicolor	Poaceae
Sobic.005G219300.1.p	Sorghum bicolor	Poaceae
Sobic.005G222600.2.p	Sorghum bicolor	Poaceae
Sobic.005G222900.1.p	Sorghum bicolor	Poaceae
Sobic.005G223450.1.p	Sorghum bicolor	Poaceae
Sobic.005G223600.1.p	Sorghum bicolor	Poaceae
Sobic.005G223700.1.p	Sorghum bicolor	Poaceae
Sobic.005G223775.1.p	Sorghum bicolor	Poaceae
Sobic.005G223850.1.p	Sorghum bicolor	Poaceae
Sobic.005G223925.1.p	Sorghum bicolor	Poaceae
Sobic.005G224000.1.p	Sorghum bicolor	Poaceae
Sobic.005G224200.1.p	Sorghum bicolor	Poaceae
Sobic.005G226400.1.p	Sorghum bicolor	Poaceae
Sobic.007G006100.1.p	Sorghum bicolor	Poaceae
Sobic.007G006200.1.p	Sorghum bicolor	Poaceae
Sobic.007G027100.1.p	Sorghum bicolor	Poaceae
Sobic.007G060800.1.p	Sorghum bicolor	Poaceae
Sobic.007G060900.1.p	Sorghum bicolor	Poaceae
Sobic.007G124800.1.p	Sorghum bicolor	Poaceae
Sobic.007G148100.1.p	Sorghum bicolor	Poaceae
Sobic.007G208900.1.p	Sorghum bicolor	Poaceae
Sobic.008G010700.3.p	Sorghum bicolor	Poaceae
Sobic.008G023300.1.p	Sorghum bicolor	Poaceae
Sobic.008G067700.1.p	Sorghum bicolor	Poaceae
Sobic.008G067800.1.p	Sorghum bicolor	Poaceae
Sobic.008G115700.1.p	Sorghum bicolor	Poaceae
Sobic.008G131900.2.p	Sorghum bicolor	Poaceae
Sobic.008G132000.1.p	Sorghum bicolor	Poaceae
Sobic.008G138700.2.p	Sorghum bicolor	Poaceae
Sobic.008G138900.1.p	Sorghum bicolor	Poaceae
Sobic.008G139100.2.p	Sorghum bicolor	Poaceae
Sobic.008G172900.1.p	Sorghum bicolor	Poaceae
Sobic.008G184900.1.p	Sorghum bicolor	Poaceae
Sobic.008G185200.2.p	Sorghum bicolor	Poaceae
Sobic.009G004700.1.p	Sorghum bicolor	Poaceae
Sobic.009G019800.1.p	Sorghum bicolor	Poaceae
Sobic.009G020600.1.p	Sorghum bicolor	Poaceae
Sobic.009G046500.2.p	Sorghum bicolor	Poaceae
Sobic.009G049500.1.p	Sorghum bicolor	Poaceae
Sobic.009G049800.1.p	Sorghum bicolor	Poaceae
Sobic.009G052000.4.p	Sorghum bicolor	Poaceae
Sobic.010G146500.1.p	Sorghum bicolor	Poaceae
Seita.1G053100.1.p	Setaria italica	Poaceae
Seita.1G191600.1.p	Setaria italica	Poaceae
Seita.2G008500.1.p	Setaria italica	Poaceae
Seita.2G009000.1.p	Setaria italica	Poaceae
Seita.2G075000.1.p	Setaria italica	Poaceae
Seita.2G078700.1.p	Setaria italica	Poaceae
Seita.2G103300.1.p	Setaria italica	Poaceae
Seita.2G103400.1.p	Setaria italica	Poaceae
Seita.3G221500.1.p	Setaria italica	Poaceae
Seita.3G305800.1.p	Setaria italica	Poaceae
Seita.3G317600.1.p	Setaria italica	Poaceae
Seita.3G325300.1.p	Setaria italica	Poaceae
Seita.3G333300.1.p	Setaria italica	Poaceae
Seita.3G333400.1.p	Setaria italica	Poaceae
Seita.3G338500.1.p	Setaria italica	Poaceae
Seita.3G388700.1.p	Setaria italica	Poaceae
Seita.3G395700.1.p	Setaria italica	Poaceae
Seita.3G400800.1.p	Setaria italica	Poaceae
Seita.5G036400.1.p	Setaria italica	Poaceae
Seita.5G074500.1.p	Setaria italica	Poaceae
Seita.5G090500.1.p	Setaria italica	Poaceae
Seita.5G431600.1.p	Setaria italica	Poaceae
Seita.5G456400.1.p	Setaria italica	Poaceae
Seita.6G014500.1.p	Setaria italica	Poaceae
Seita.6G014600.1.p	Setaria italica	Poaceae
Seita.6G014700.1.p	Setaria italica	Poaceae
Seita.6G014800.1.p	Setaria italica	Poaceae
Seita.6G023500.1.p	Setaria italica	Poaceae
Seita.6G023600.1.p	Setaria italica	Poaceae
Seita.6G044100.1.p	Setaria italica	Poaceae
Seita.6G044800.1.p	Setaria italica	Poaceae
Seita.6G142800.1.p	Setaria italica	Poaceae
Seita.6G143000.1.p	Setaria italica	Poaceae
Seita.7G049100.1.p	Setaria italica	Poaceae
Seita.7G052100.1.p	Setaria italica	Poaceae
Seita.7G288400.1.p	Setaria italica	Poaceae
Seita.7G311300.1.p	Setaria italica	Poaceae
Seita.8G068400.1.p	Setaria italica	Poaceae
Seita.8G083700.1.p	Setaria italica	Poaceae
Seita.8G083800.1.p	Setaria italica	Poaceae
Seita.8G087200.1.p	Setaria italica	Poaceae
Seita.8G100300.1.p	Setaria italica	Poaceae
Seita.8G101600.1.p	Setaria italica	Poaceae
Seita.8G103500.1.p	Setaria italica	Poaceae
Seita.8G124300.1.p	Setaria italica	Poaceae
Seita.8G130400.1.p	Setaria italica	Poaceae
Seita.8G130500.1.p	Setaria italica	Poaceae
Seita.8G133400.1.p	Setaria italica	Poaceae
Seita.8G182600.1.p	Setaria italica	Poaceae
Seita.8G191800.1.p	Setaria italica	Poaceae
Seita.8G191900.1.p	Setaria italica	Poaceae
Seita.8G192200.1.p	Setaria italica	Poaceae
Seita.8G193500.1.p	Setaria italica	Poaceae
Seita.8G193700.1.p	Setaria italica	Poaceae
Seita.8G194100.1.p	Setaria italica	Poaceae
Seita.8G194200.1.p	Setaria italica	Poaceae
Seita.8G195000.1.p	Setaria italica	Poaceae
Seita.8G195300.1.p	Setaria italica	Poaceae
Seita.8G195500.1.p	Setaria italica	Poaceae
Seita.8G199500.1.p	Setaria italica	Poaceae
Seita.8G199600.1.p	Setaria italica	Poaceae
Seita.8G199800.1.p	Setaria italica	Poaceae
Seita.8G200100.1.p	Setaria italica	Poaceae
Seita.8G200400.1.p	Setaria italica	Poaceae
Seita.8G202300.1.p	Setaria italica	Poaceae
Seita.8G214700.1.p	Setaria italica	Poaceae
Seita.8G217800.1.p	Setaria italica	Poaceae
Seita.8G221600.1.p	Setaria italica	Poaceae
Seita.8G228400.1.p	Setaria italica	Poaceae
Seita.8G247800.1.p	Setaria italica	Poaceae
Seita.8G247900.1.p	Setaria italica	Poaceae
Seita.9G298900.1.p	Setaria italica	Poaceae
Sevir.1G052200.1.p	Setaria viridis	Poaceae
Sevir.2G012000.1.p	Setaria viridis	Poaceae
Sevir.2G012700.1.p	Setaria viridis	Poaceae
Sevir.2G077600.1.p	Setaria viridis	Poaceae
Sevir.2G081200.1.p	Setaria viridis	Poaceae
Sevir.3G226500.1.p	Setaria viridis	Poaceae
Sevir.3G310200.1.p	Setaria viridis	Poaceae
Sevir.3G327400.1.p	Setaria viridis	Poaceae
Sevir.3G341200.1.p	Setaria viridis	Poaceae
Sevir.3G347600.1.p	Setaria viridis	Poaceae
Sevir.3G352900.1.p	Setaria viridis	Poaceae
Sevir.3G405400.1.p	Setaria viridis	Poaceae
Sevir.3G414000.1.p	Setaria viridis	Poaceae
Sevir.3G418200.1.p	Setaria viridis	Poaceae
Sevir.4G244700.1.p	Setaria viridis	Poaceae
Sevir.5G034700.1.p	Setaria viridis	Poaceae
Sevir.5G073200.1.p	Setaria viridis	Poaceae
Sevir.5G088900.1.p	Setaria viridis	Poaceae
Sevir.5G437500.1.p	Setaria viridis	Poaceae
Sevir.5G463100.1.p	Setaria viridis	Poaceae
Sevir.6G000100.1.p	Setaria viridis	Poaceae
Sevir.6G022100.1.p	Setaria viridis	Poaceae
Sevir.6G022300.1.p	Setaria viridis	Poaceae
Sevir.6G041900.1.p	Setaria viridis	Poaceae
Sevir.6G147900.1.p	Setaria viridis	Poaceae
Sevir.6G148100.1.p	Setaria viridis	Poaceae
Sevir.7G054400.1.p	Setaria viridis	Poaceae
Sevir.7G057700.1.p	Setaria viridis	Poaceae
Sevir.7G297600.1.p	Setaria viridis	Poaceae
Sevir.7G321400.1.p	Setaria viridis	Poaceae
Sevir.8G088300.1.p	Setaria viridis	Poaceae
Sevir.8G106300.1.p	Setaria viridis	Poaceae
Sevir.8G137800.1.p	Setaria viridis	Poaceae
Sevir.8G137900.1.p	Setaria viridis	Poaceae
Sevir.8G178800.1.p	Setaria viridis	Poaceae
Sevir.8G182400.1.p	Setaria viridis	Poaceae
Sevir.8G191400.1.p	Setaria viridis	Poaceae
Sevir.8G200500.1.p	Setaria viridis	Poaceae
Sevir.8G200800.1.p	Setaria viridis	Poaceae
Sevir.8G202200.1.p	Setaria viridis	Poaceae
Sevir.8G202700.1.p	Setaria viridis	Poaceae
Sevir.8G202900.1.p	Setaria viridis	Poaceae
Sevir.8G203100.1.p	Setaria viridis	Poaceae
Sevir.8G203200.1.p	Setaria viridis	Poaceae
Sevir.8G203800.1.p	Setaria viridis	Poaceae
Sevir.8G204100.1.p	Setaria viridis	Poaceae
Sevir.8G207200.1.p	Setaria viridis	Poaceae
Sevir.8G207400.1.p	Setaria viridis	Poaceae
Sevir.8G207900.1.p	Setaria viridis	Poaceae
Sevir.8G208000.1.p	Setaria viridis	Poaceae
Sevir.8G208400.1.p	Setaria viridis	Poaceae
Sevir.8G208500.1.p	Setaria viridis	Poaceae
Sevir.8G208800.1.p	Setaria viridis	Poaceae
Sevir.8G209100.1.p	Setaria viridis	Poaceae
Sevir.8G209600.1.p	Setaria viridis	Poaceae
Sevir.8G210900.1.p	Setaria viridis	Poaceae
Sevir.8G211500.1.p	Setaria viridis	Poaceae
Sevir.8G238500.1.p	Setaria viridis	Poaceae
Sevir.8G238800.1.p	Setaria viridis	Poaceae
Sevir.8G254400.1.p	Setaria viridis	Poaceae
Sevir.8G254700.1.p	Setaria viridis	Poaceae
Sevir.8G258200.1.p	Setaria viridis	Poaceae
Sevir.9G304900.1.p	Setaria viridis	Poaceae
Sevir.J016200.1.p	Setaria viridis	Poaceae
Sevir.J016300.1.p	Setaria viridis	Poaceae
Traes_1AL_B6931117F.2	Triticum aestivum	Poaceae
Traes_1AL_EB5141D4C.2	Triticum aestivum	Poaceae
Traes_1AS_0F7CF1F34.2	Triticum aestivum	Poaceae
Traes_1AS_13532D7C4.2	Triticum aestivum	Poaceae
Traes_1AS_459048879.2	Triticum aestivum	Poaceae
Traes_1AS_9D56D5F6F.4	Triticum aestivum	Poaceae
Traes_1AS_AEF846E0A.2	Triticum aestivum	Poaceae
Traes_1AS_CEF6F9D43.1	Triticum aestivum	Poaceae
Traes_1AS_F98F74FCD.1	Triticum aestivum	Poaceae
Traes_1AS_FB0310A96.2	Triticum aestivum	Poaceae
Traes_1BL_0BA32E51A.1	Triticum aestivum	Poaceae
Traes_1BL_33D479058.2	Triticum aestivum	Poaceae
Traes_1BL_78443376F.2	Triticum aestivum	Poaceae
Traes_1BL_D510923C2.2	Triticum aestivum	Poaceae
Traes_1BS_0201F2E08.2	Triticum aestivum	Poaceae
Traes_1BS_039F236C8.2	Triticum aestivum	Poaceae
Traes_1BS_3AE874B0B.2	Triticum aestivum	Poaceae
Traes_1BS_71A5B4641.2	Triticum aestivum	Poaceae
Traes_1BS_C1A5A4E0A.1	Triticum aestivum	Poaceae
Traes_1BS_CA209AE61.2	Triticum aestivum	Poaceae
Traes_1BS_DDC038FDC.2	Triticum aestivum	Poaceae
Traes_1BS_E5414BB05.2	Triticum aestivum	Poaceae
Traes_1DL_114FC7F3D.1	Triticum aestivum	Poaceae
Traes_1DL_2CFC923E6.2	Triticum aestivum	Poaceae
Traes_1DL_6FBC50DB3.2	Triticum aestivum	Poaceae
Traes_1DL_97C3D29AF.3	Triticum aestivum	Poaceae
Traes_1DS_317E7E5B1.2	Triticum aestivum	Poaceae
Traes_1DS_52539E9F6.1	Triticum aestivum	Poaceae
Traes_1DS_5FF8D9E2D.2	Triticum aestivum	Poaceae
Traes_1DS_85171B27B.1	Triticum aestivum	Poaceae
Traes_1DS_92A7B09F2.2	Triticum aestivum	Poaceae
Traes_1DS_AE84D6DBB.2	Triticum aestivum	Poaceae
Traes_1DS_BDACE1560.1	Triticum aestivum	Poaceae
Traes_1DS_E3F89AD1A.1	Triticum aestivum	Poaceae
Traes_1DS_EFA1BC727.2	Triticum aestivum	Poaceae
Traes_2AL_00BF6ABD2.1	Triticum aestivum	Poaceae
Traes_2AL_3525D321A.2	Triticum aestivum	Poaceae
Traes_2AS_74C2A5D1F.3	Triticum aestivum	Poaceae
Traes_2AS_AD017927E.1	Triticum aestivum	Poaceae
Traes_2BL_31852E3D7.1	Triticum aestivum	Poaceae
Traes_2BL_888327E48.2	Triticum aestivum	Poaceae
Traes_2BL_99E6F7DB4.2	Triticum aestivum	Poaceae
Traes_2BL_C1B50C61E.1	Triticum aestivum	Poaceae
Traes_2BL_CF5AE9C32.2	Triticum aestivum	Poaceae
Traes_2BS_5A3F0F7D3.1	Triticum aestivum	Poaceae
Traes_2DL_21E93225F.2	Triticum aestivum	Poaceae
Traes_2DL_2E54BB5EF.1	Triticum aestivum	Poaceae
Traes_2DS_F6903F7DE.2	Triticum aestivum	Poaceae
Traes_3AL_723E36E27.1	Triticum aestivum	Poaceae
Traes_3AL_86D02D0CD.2	Triticum aestivum	Poaceae
Traes_3AL_9076521ED.1	Triticum aestivum	Poaceae
Traes_3AL_B67018458.1	Triticum aestivum	Poaceae
Traes_3AL_CBDA73B13.2	Triticum aestivum	Poaceae
Traes_3AS_6ED58D2BF.1	Triticum aestivum	Poaceae
Traes_3B_37FA08DA8.2	Triticum aestivum	Poaceae
Traes_3B_3F7870B8B.2	Triticum aestivum	Poaceae
Traes_3B_836F0BC3F.1	Triticum aestivum	Poaceae
Traes_3B_836F0BC3F.7	Triticum aestivum	Poaceae
Traes_3B_8D41335D3.1	Triticum aestivum	Poaceae
Traes_3B_BFCCD3CD5.2	Triticum aestivum	Poaceae
Traes_3B_F37B8DF81.2	Triticum aestivum	Poaceae
Traes_3DL_04755F612.1	Triticum aestivum	Poaceae
Traes_3DL_266169C52.12	Triticum aestivum	Poaceae
Traes_3DL_41B2EF8DF.1	Triticum aestivum	Poaceae
Traes_3DL_557CF2133.1	Triticum aestivum	Poaceae
Traes_3DL_6CC9B9403.2	Triticum aestivum	Poaceae
Traes_3DL_6DC2C7F12.2	Triticum aestivum	Poaceae
Traes_3DL_E4BCD7E0F.2	Triticum aestivum	Poaceae
Traes_3DL_E9959476F.2	Triticum aestivum	Poaceae
Traes_3DS_5035537F1.1	Triticum aestivum	Poaceae
Traes_3DS_D54E9D8EB.1	Triticum aestivum	Poaceae
Traes_4AL_27699A5FB.1	Triticum aestivum	Poaceae
Traes_4AL_482E04413.2	Triticum aestivum	Poaceae
Traes_4AL_AE051A2FF.2	Triticum aestivum	Poaceae
Traes_4AL_EDF7FA9EA.1	Triticum aestivum	Poaceae
Traes_4AL_F1B8E4D92.1	Triticum aestivum	Poaceae
Traes_4AL_FEFC21AAB.1	Triticum aestivum	Poaceae
Traes_5AL_0F994E366.1	Triticum aestivum	Poaceae
Traes_5AL_67F3722AA.1	Triticum aestivum	Poaceae
Traes_5AL_887144AB5.1	Triticum aestivum	Poaceae
Traes_5AS_BDFB08E23.1	Triticum aestivum	Poaceae
Traes_5BL_45ED7819B.1	Triticum aestivum	Poaceae
Traes_5BL_4BA4C1E30.2	Triticum aestivum	Poaceae
Traes_5BL_4BA8DB6BB.1	Triticum aestivum	Poaceae
Traes_5BL_502C0C0E7.1	Triticum aestivum	Poaceae
Traes_5BL_6DE7545E8.1	Triticum aestivum	Poaceae
Traes_5BL_964089395.1	Triticum aestivum	Poaceae
Traes_5BL_9812A4B62.2	Triticum aestivum	Poaceae
Traes_5BL_B25C017A2.1	Triticum aestivum	Poaceae
Traes_5BL_C37854F54.1	Triticum aestivum	Poaceae
Traes_5BL_EF9477669.1	Triticum aestivum	Poaceae
Traes_5BS_3FFCC89AD.1	Triticum aestivum	Poaceae
Traes_5BS_B5A6A3EF7.2	Triticum aestivum	Poaceae
Traes_5BS_BCEA0112C.1	Triticum aestivum	Poaceae
Traes_5DL_022772E42.1	Triticum aestivum	Poaceae
Traes_5DL_0A9F2548F.1	Triticum aestivum	Poaceae
Traes_5DL_388BDC212.1	Triticum aestivum	Poaceae
Traes_5DL_3E83E379C.1	Triticum aestivum	Poaceae
Traes_5DL_44ACE9E13.1	Triticum aestivum	Poaceae
Traes_5DL_67AECE19E.2	Triticum aestivum	Poaceae
Traes_5DL_9049FE0B0.2	Triticum aestivum	Poaceae
Traes_5DL_AB2DC15EC.1	Triticum aestivum	Poaceae
Traes_5DL_B6AAC8E52.1	Triticum aestivum	Poaceae
Traes_5DL_E46C0C9B8.1	Triticum aestivum	Poaceae
Traes_5DS_6B51C7989.13	Triticum aestivum	Poaceae
Traes_5DS_8DB03B7DA.1	Triticum aestivum	Poaceae
Traes_6AL_1AA3354BA.2	Triticum aestivum	Poaceae
Traes_6AL_22F03E292.2	Triticum aestivum	Poaceae
Traes_6AL_54966DD98.1	Triticum aestivum	Poaceae
Traes_6AL_87242E351.2	Triticum aestivum	Poaceae
Traes_6AL_8BF77066D.3	Triticum aestivum	Poaceae
Traes_6AL_AAA4ED992.2	Triticum aestivum	Poaceae
Traes_6AL_FCF2BA48D.2	Triticum aestivum	Poaceae
Traes_6AS_45D1CB908.1	Triticum aestivum	Poaceae
Traes_6AS_57379429B.1	Triticum aestivum	Poaceae
Traes_6AS_5AEA068A7.1	Triticum aestivum	Poaceae
Traes_6AS_C2EFD6D28.2	Triticum aestivum	Poaceae
Traes_6BL_09CE733BC.1	Triticum aestivum	Poaceae
Traes_6BL_15E70400C.3	Triticum aestivum	Poaceae
Traes_6BL_27A6BDD76.1	Triticum aestivum	Poaceae
Traes_6BL_6A46043D0.1	Triticum aestivum	Poaceae
Traes_6BL_86A5FC922.1	Triticum aestivum	Poaceae
Traes_6BL_94E3C007C.2	Triticum aestivum	Poaceae
Traes_6BL_B5C52D4FA.1	Triticum aestivum	Poaceae
Traes_6BL_B92E1A30D.1	Triticum aestivum	Poaceae
Traes_6BL_C762FF054.1	Triticum aestivum	Poaceae
Traes_6BL_CC53B2137.2	Triticum aestivum	Poaceae
Traes_6BL_CE3B6BEE3.2	Triticum aestivum	Poaceae
Traes_6BL_D85A25D87.2	Triticum aestivum	Poaceae
Traes_6BL_EE1166E22.2	Triticum aestivum	Poaceae
Traes_6BS_215AEEA86.2	Triticum aestivum	Poaceae
Traes_6BS_3D0FE96AC.2	Triticum aestivum	Poaceae
Traes_6BS_A4C5EA7C8.1	Triticum aestivum	Poaceae
Traes_6BS_B0E9CDCB7.2	Triticum aestivum	Poaceae
Traes_6BS_C7CCFB714.2	Triticum aestivum	Poaceae
Traes_6BS_E6BD652E0.1	Triticum aestivum	Poaceae
Traes_6DL_08C6ADEC7.2	Triticum aestivum	Poaceae
Traes_6DL_239151DA0.2	Triticum aestivum	Poaceae
Traes_6DL_2DA31AFFC.2	Triticum aestivum	Poaceae
Traes_6DL_3CF5E0410.2	Triticum aestivum	Poaceae
Traes_6DL_6BAF36E41.1	Triticum aestivum	Poaceae
Traes_6DL_9DB515FBE.1	Triticum aestivum	Poaceae
Traes_6DL_C0C174948.1	Triticum aestivum	Poaceae
Traes_6DL_D77B31223.1	Triticum aestivum	Poaceae
Traes_6DL_DEA09489A.1	Triticum aestivum	Poaceae
Traes_6DL_FB8FF5DF8.1	Triticum aestivum	Poaceae
Traes_6DS_2044B9282.1	Triticum aestivum	Poaceae
Traes_6DS_2E2FF9774.2	Triticum aestivum	Poaceae
Traes_6DS_92E3C3B7E.1	Triticum aestivum	Poaceae
Traes_6DS_C7369E834.4	Triticum aestivum	Poaceae
Traes_6DS_CA5B2D6BC.2	Triticum aestivum	Poaceae
Traes_6DS_E109E2B11.2	Triticum aestivum	Poaceae
Traes_7AL_78EC96ECB.1	Triticum aestivum	Poaceae
Traes_7AL_7B204667E.2	Triticum aestivum	Poaceae
Traes_7AS_451D041F9.4	Triticum aestivum	Poaceae
Traes_7AS_BAE1C8CEE.2	Triticum aestivum	Poaceae
Traes_7AS_D116D2722.2	Triticum aestivum	Poaceae
Traes_7BL_0665E8707.2	Triticum aestivum	Poaceae
Traes_7BL_22471AB45.1	Triticum aestivum	Poaceae
Traes_7BL_6CF949A41.2	Triticum aestivum	Poaceae
Traes_7BS_81D0FE941.2	Triticum aestivum	Poaceae
Traes_7BS_81D0FE941.4	Triticum aestivum	Poaceae
Traes_7DL_5218A650F.1	Triticum aestivum	Poaceae
Traes_7DL_D7B70CE31.2	Triticum aestivum	Poaceae
Traes_7DS_2B4611863.2	Triticum aestivum	Poaceae
Traes_7DS_397385597.2	Triticum aestivum	Poaceae
Traes_7DS_56F70D3CA.1	Triticum aestivum	Poaceae
Traes_7DS_74534FCD3.2	Triticum aestivum	Poaceae
Traes_7DS_749E6563C.1	Triticum aestivum	Poaceae
Traes_7DS_AECAF5652.2	Triticum aestivum	Poaceae
TRIUR3_00261-P1	Triticum urartu	Poaceae
TRIUR3_00391-P1	Triticum urartu	Poaceae
TRIUR3_00392-P1	Triticum urartu	Poaceae
TRIUR3_00395-P1	Triticum urartu	Poaceae
TRIUR3_00402-P1	Triticum urartu	Poaceae
TRIUR3_00405-P1	Triticum urartu	Poaceae
TRIUR3_00406-P1	Triticum urartu	Poaceae
TRIUR3_00772-P1	Triticum urartu	Poaceae
TRIUR3_00797-P1	Triticum urartu	Poaceae
TRIUR3_00946-P1	Triticum urartu	Poaceae
TRIUR3_01037-P1	Triticum urartu	Poaceae
TRIUR3_02174-P1	Triticum urartu	Poaceae
TRIUR3_02175-P1	Triticum urartu	Poaceae
TRIUR3_02650-P1	Triticum urartu	Poaceae
TRIUR3_02661-P1	Triticum urartu	Poaceae
TRIUR3_02810-P1	Triticum urartu	Poaceae
TRIUR3_03573-P1	Triticum urartu	Poaceae
TRIUR3_03857-P1	Triticum urartu	Poaceae
TRIUR3_03858-P1	Triticum urartu	Poaceae
TRIUR3_04209-P1	Triticum urartu	Poaceae
TRIUR3_04451-P1	Triticum urartu	Poaceae
TRIUR3_04460-P1	Triticum urartu	Poaceae
TRIUR3_04461-P1	Triticum urartu	Poaceae
TRIUR3_04615-P1	Triticum urartu	Poaceae
TRIUR3_04814-P1	Triticum urartu	Poaceae
TRIUR3_06133-P1	Triticum urartu	Poaceae
TRIUR3_06134-P1	Triticum urartu	Poaceae
TRIUR3_06600-P1	Triticum urartu	Poaceae
TRIUR3_06601-P1	Triticum urartu	Poaceae
TRIUR3_06762-P1	Triticum urartu	Poaceae
TRIUR3_06763-P1	Triticum urartu	Poaceae
TRIUR3_06832-P1	Triticum urartu	Poaceae
TRIUR3_07291-P1	Triticum urartu	Poaceae
TRIUR3_07344-P1	Triticum urartu	Poaceae
TRIUR3_07345-P1	Triticum urartu	Poaceae
TRIUR3_07379-P1	Triticum urartu	Poaceae
TRIUR3_07380-P1	Triticum urartu	Poaceae
TRIUR3_07429-P1	Triticum urartu	Poaceae
TRIUR3_07642-P1	Triticum urartu	Poaceae
TRIUR3_07693-P1	Triticum urartu	Poaceae
TRIUR3_08139-P1	Triticum urartu	Poaceae
TRIUR3_08848-P1	Triticum urartu	Poaceae
TRIUR3_08940-P1	Triticum urartu	Poaceae
TRIUR3_09138-P1	Triticum urartu	Poaceae
TRIUR3_09506-P1	Triticum urartu	Poaceae
TRIUR3_09524-P1	Triticum urartu	Poaceae
TRIUR3_09846-P1	Triticum urartu	Poaceae
TRIUR3_10696-P1	Triticum urartu	Poaceae
TRIUR3_11214-P1	Triticum urartu	Poaceae
TRIUR3_11229-P1	Triticum urartu	Poaceae
TRIUR3_12845-P1	Triticum urartu	Poaceae
TRIUR3_12847-P1	Triticum urartu	Poaceae
TRIUR3_12908-P1	Triticum urartu	Poaceae
TRIUR3_13045-P1	Triticum urartu	Poaceae
TRIUR3_13188-P1	Triticum urartu	Poaceae
TRIUR3_13785-P1	Triticum urartu	Poaceae
TRIUR3_13906-P1	Triticum urartu	Poaceae
TRIUR3_13946-P1	Triticum urartu	Poaceae
TRIUR3_14499-P1	Triticum urartu	Poaceae
TRIUR3_14518-P1	Triticum urartu	Poaceae
TRIUR3_14980-P1	Triticum urartu	Poaceae
TRIUR3_15246-P1	Triticum urartu	Poaceae
TRIUR3_15518-P1	Triticum urartu	Poaceae
TRIUR3_15519-P1	Triticum urartu	Poaceae
TRIUR3_15520-P1	Triticum urartu	Poaceae
TRIUR3_15660-P1	Triticum urartu	Poaceae
TRIUR3_15915-P1	Triticum urartu	Poaceae
TRIUR3_16216-P1	Triticum urartu	Poaceae
TRIUR3_16440-P1	Triticum urartu	Poaceae
TRIUR3_16953-P1	Triticum urartu	Poaceae
TRIUR3_17503-P1	Triticum urartu	Poaceae
TRIUR3_17854-P1	Triticum urartu	Poaceae
TRIUR3_20816-P1	Triticum urartu	Poaceae
TRIUR3_20856-P1	Triticum urartu	Poaceae
TRIUR3_22220-P1	Triticum urartu	Poaceae
TRIUR3_22407-P1	Triticum urartu	Poaceae
TRIUR3_23083-P1	Triticum urartu	Poaceae
TRIUR3_24335-P1	Triticum urartu	Poaceae
TRIUR3_25262-P1	Triticum urartu	Poaceae
TRIUR3_25430-P1	Triticum urartu	Poaceae
TRIUR3_25827-P1	Triticum urartu	Poaceae
TRIUR3_26373-P1	Triticum urartu	Poaceae
TRIUR3_26499-P1	Triticum urartu	Poaceae
TRIUR3_26690-P1	Triticum urartu	Poaceae
TRIUR3_27225-P1	Triticum urartu	Poaceae
TRIUR3_27261-P1	Triticum urartu	Poaceae
TRIUR3_27351-P1	Triticum urartu	Poaceae
TRIUR3_27910-P1	Triticum urartu	Poaceae
TRIUR3_28246-P1	Triticum urartu	Poaceae
TRIUR3_28679-P1	Triticum urartu	Poaceae
TRIUR3_29666-P1	Triticum urartu	Poaceae
TRIUR3_31472-P1	Triticum urartu	Poaceae
TRIUR3_31848-P1	Triticum urartu	Poaceae
TRIUR3_32424-P1	Triticum urartu	Poaceae
TRIUR3_32441-P1	Triticum urartu	Poaceae
TRIUR3_32982-P1	Triticum urartu	Poaceae
TRIUR3_34654-P1	Triticum urartu	Poaceae
TRIUR3_35216-P1	Triticum urartu	Poaceae
TRIUR3_35394-P1	Triticum urartu	Poaceae
TRIUR3_35408-P1	Triticum urartu	Poaceae
AC195587.4_FGP004	Zea mays	Poaceae
GRMZM2G003755_P01	Zea mays	Poaceae
GRMZM2G004412_P01	Zea mays	Poaceae
GRMZM2G065692_P01	Zea mays	Poaceae
GRMZM2G074496_P01	Zea mays	Poaceae
GRMZM2G076474_P01	Zea mays	Poaceae
GRMZM2G077068_P01	Zea mays	Poaceae
GRMZM2G094664_P01	Zea mays	Poaceae
GRMZM2G098677_P01	Zea mays	Poaceae
GRMZM2G142680_P01	Zea mays	Poaceae
GRMZM2G180244_P01	Zea mays	Poaceae
GRMZM2G180254_P01	Zea mays	Poaceae
GRMZM2G304049_P01	Zea mays	Poaceae
GRMZM2G379770_P01	Zea mays	Poaceae
GRMZM2G396357_P01	Zea mays	Poaceae
GRMZM2G452954_P01	Zea mays	Poaceae
GRMZM5G819919_P01	Zea mays	Poaceae
GRMZM5G837251_P01	Zea mays	Poaceae
GRMZM5G880361_P01	Zea mays	Poaceae
GRMZM5G898898_P01	Zea mays	Poaceae
Araha.11630s0009.1.p	Arabidopsis halleri	Brasicaceaee
Araha.21478s0010.1.p	Arabidopsis halleri	Brasicaceaee
Brara.G03674.1.p	Brassica rapa	Brasicaceaee
CA01g12380	Capsicum anuum CM334	Solanaceae
CA01g16060	Capsicum anuum CM334	Solanaceae
CA02g19570	Capsicum anuum CM334	Solanaceae
CA02g19600	Capsicum anuum CM334	Solanaceae
CA06g14840	Capsicum anuum CM334	Solanaceae
CA06g15080	Capsicum anuum CM334	Solanaceae
CA07g12770	Capsicum anuum CM334	Solanaceae
CA09g18620	Capsicum anuum CM334	Solanaceae
CA09g18660	Capsicum anuum CM334	Solanaceae
CA09g18670	Capsicum anuum CM334	Solanaceae
CA12g02270	Capsicum anuum CM334	Solanaceae
CA12g02370	Capsicum anuum CM334	Solanaceae
CA12g02380	Capsicum anuum CM334	Solanaceae
CA12g02400	Capsicum anuum CM334	Solanaceae
CA12g04350	Capsicum anuum CM334	Solanaceae
CA12g04920	Capsicum anuum CM334	Solanaceae
CA12g06200	Capsicum anuum CM334	Solanaceae
CA12g06910	Capsicum anuum CM334	Solanaceae
CA12g16170	Capsicum anuum CM334	Solanaceae
CA12g16200	Capsicum anuum CM334	Solanaceae
CA12g16310	Capsicum anuum CM334	Solanaceae
CA12g16320	Capsicum anuum CM334	Solanaceae
CA12g17050	Capsicum anuum CM334	Solanaceae
CA12g17900	Capsicum anuum CM334	Solanaceae
CA12g19860	Capsicum anuum CM334	Solanaceae
CA12g19870	Capsicum anuum CM334	Solanaceae
CA12g19880	Capsicum anuum CM334	Solanaceae
CA12g19890	Capsicum anuum CM334	Solanaceae
Capana00g002756	Capsicum annuum Zunla	Solanaceae
Capana00g004528	Capsicum annuum Zunla	Solanaceae
Capana02g002373	Capsicum annuum Zunla	Solanaceae
Capana02g002377	Capsicum annuum Zunla	Solanaceae
Capana05g000836	Capsicum annuum Zunla	Solanaceae
Capana05g000838	Capsicum annuum Zunla	Solanaceae
Capana05g000840	Capsicum annuum Zunla	Solanaceae
Capana05g000841	Capsicum annuum Zunla	Solanaceae
Capana05g000842	Capsicum annuum Zunla	Solanaceae
Capana05g000843	Capsicum annuum Zunla	Solanaceae
Capana05g000854	Capsicum annuum Zunla	Solanaceae
Capana12g000359	Capsicum annuum Zunla	Solanaceae
Capana12g000360	Capsicum annuum Zunla	Solanaceae
Capana12g000361	Capsicum annuum Zunla	Solanaceae
Capana12g000362	Capsicum annuum Zunla	Solanaceae
Capana12g000580	Capsicum annuum Zunla	Solanaceae
Capana12g000756	Capsicum annuum Zunla	Solanaceae
Capana12g000793	Capsicum annuum Zunla	Solanaceae
Capana12g002189	Capsicum annuum Zunla	Solanaceae
Capana12g002193	Capsicum annuum Zunla	Solanaceae
Capana12g002356	Capsicum annuum Zunla	Solanaceae
Capana12g002461	Capsicum annuum Zunla	Solanaceae
Cc00_g15130	Coffea canephora	Rubiaceae
Cc00_g19200	Coffea canephora	Rubiaceae
Cc00_g23040	Coffea canephora	Rubiaceae
Cc00_g23220	Coffea canephora	Rubiaceae
Cc00_g25590	Coffea canephora	Rubiaceae
Cc00_g30890	Coffea canephora	Rubiaceae
Cc00_g35470	Coffea canephora	Rubiaceae
Cc08_g06820	Coffea canephora	Rubiaceae
Cc08_g06840	Coffea canephora	Rubiaceae
Cc08_g06850	Coffea canephora	Rubiaceae
Cc11_g00700	Coffea canephora	Rubiaceae
Ciclev10000206m	Citrus clementina	Rutaceae
Ciclev10003293m	Citrus clementina	Rutaceae
Ciclev10003731m	Citrus clementina	Rutaceae
Ciclev10004174m	Citrus clementina	Rutaceae
Ciclev10007011m	Citrus clementina	Rutaceae
Ciclev10013960m	Citrus clementina	Rutaceae
Ciclev10013961m	Citrus clementina	Rutaceae
Ciclev10014074m	Citrus clementina	Rutaceae
Ciclev10018189m	Citrus clementina	Rutaceae
Ciclev10018418m	Citrus clementina	Rutaceae
Ciclev10018419m	Citrus clementina	Rutaceae
Ciclev10018520m	Citrus clementina	Rutaceae
Ciclev10018524m	Citrus clementina	Rutaceae
Ciclev10018526m	Citrus clementina	Rutaceae
Ciclev10018528m	Citrus clementina	Rutaceae
Ciclev10018544m	Citrus clementina	Rutaceae
Ciclev10018550m	Citrus clementina	Rutaceae
Ciclev10018552m	Citrus clementina	Rutaceae
Ciclev10018553m	Citrus clementina	Rutaceae
Ciclev10018571m	Citrus clementina	Rutaceae
Ciclev10018572m	Citrus clementina	Rutaceae
Ciclev10018573m	Citrus clementina	Rutaceae
Ciclev10018578m	Citrus clementina	Rutaceae
Ciclev10018586m	Citrus clementina	Rutaceae
Ciclev10018595m	Citrus clementina	Rutaceae
Ciclev10018611m	Citrus clementina	Rutaceae
Ciclev10018612m	Citrus clementina	Rutaceae
Ciclev10018627m	Citrus clementina	Rutaceae
Ciclev10018644m	Citrus clementina	Rutaceae
Ciclev10018689m	Citrus clementina	Rutaceae
Ciclev10018693m	Citrus clementina	Rutaceae
Ciclev10018707m	Citrus clementina	Rutaceae
Ciclev10018722m	Citrus clementina	Rutaceae
Ciclev10018747m	Citrus clementina	Rutaceae
Ciclev10018772m	Citrus clementina	Rutaceae
Ciclev10018835m	Citrus clementina	Rutaceae
Ciclev10018914m	Citrus clementina	Rutaceae
Ciclev10019116m	Citrus clementina	Rutaceae
Ciclev10019142m	Citrus clementina	Rutaceae
Ciclev10019367m	Citrus clementina	Rutaceae
Ciclev10019444m	Citrus clementina	Rutaceae
Ciclev10019599m	Citrus clementina	Rutaceae
Ciclev10019620m	Citrus clementina	Rutaceae
Ciclev10023258m	Citrus clementina	Rutaceae
Ciclev10023272m	Citrus clementina	Rutaceae
Ciclev10023283m	Citrus clementina	Rutaceae
Ciclev10023334m	Citrus clementina	Rutaceae
Ciclev10023348m	Citrus clementina	Rutaceae
Ciclev10023372m	Citrus clementina	Rutaceae
Ciclev10023391m	Citrus clementina	Rutaceae
Ciclev10023394m	Citrus clementina	Rutaceae
Ciclev10023410m	Citrus clementina	Rutaceae
Ciclev10023418m	Citrus clementina	Rutaceae
Ciclev10023421m	Citrus clementina	Rutaceae
Ciclev10023434m	Citrus clementina	Rutaceae
Ciclev10023454m	Citrus clementina	Rutaceae
Ciclev10023455m	Citrus clementina	Rutaceae
Ciclev10023488m	Citrus clementina	Rutaceae
Ciclev10023502m	Citrus clementina	Rutaceae
Ciclev10023505m	Citrus clementina	Rutaceae
Ciclev10023529m	Citrus clementina	Rutaceae
Ciclev10023538m	Citrus clementina	Rutaceae
Ciclev10023584m	Citrus clementina	Rutaceae
Ciclev10023592m	Citrus clementina	Rutaceae
Ciclev10023599m	Citrus clementina	Rutaceae
Ciclev10023637m	Citrus clementina	Rutaceae
Ciclev10023641m	Citrus clementina	Rutaceae
Ciclev10023647m	Citrus clementina	Rutaceae
Ciclev10023653m	Citrus clementina	Rutaceae
Ciclev10023658m	Citrus clementina	Rutaceae
Ciclev10023686m	Citrus clementina	Rutaceae
Ciclev10023719m	Citrus clementina	Rutaceae
Ciclev10023733m	Citrus clementina	Rutaceae
Ciclev10023812m	Citrus clementina	Rutaceae
Ciclev10023827m	Citrus clementina	Rutaceae
Ciclev10023882m	Citrus clementina	Rutaceae
Ciclev10023885m	Citrus clementina	Rutaceae
Ciclev10023891m	Citrus clementina	Rutaceae
Ciclev10023905m	Citrus clementina	Rutaceae
Ciclev10023907m	Citrus clementina	Rutaceae
Ciclev10023913m	Citrus clementina	Rutaceae
Ciclev10023922m	Citrus clementina	Rutaceae
Ciclev10023938m	Citrus clementina	Rutaceae
Ciclev10023975m	Citrus clementina	Rutaceae
Ciclev10023982m	Citrus clementina	Rutaceae
Ciclev10023985m	Citrus clementina	Rutaceae
Ciclev10024092m	Citrus clementina	Rutaceae
Ciclev10024102m	Citrus clementina	Rutaceae
Ciclev10024131m	Citrus clementina	Rutaceae
Ciclev10024141m	Citrus clementina	Rutaceae
Ciclev10024161m	Citrus clementina	Rutaceae
Ciclev10024176m	Citrus clementina	Rutaceae
Ciclev10024179m	Citrus clementina	Rutaceae
Ciclev10024190m	Citrus clementina	Rutaceae
Ciclev10024212m	Citrus clementina	Rutaceae
Ciclev10024233m	Citrus clementina	Rutaceae
Ciclev10024274m	Citrus clementina	Rutaceae
Ciclev10024282m	Citrus clementina	Rutaceae
Ciclev10024285m	Citrus clementina	Rutaceae
Ciclev10024297m	Citrus clementina	Rutaceae
Ciclev10024308m	Citrus clementina	Rutaceae
Ciclev10024322m	Citrus clementina	Rutaceae
Ciclev10024379m	Citrus clementina	Rutaceae
Ciclev10024380m	Citrus clementina	Rutaceae
Ciclev10024424m	Citrus clementina	Rutaceae
Ciclev10024456m	Citrus clementina	Rutaceae
Ciclev10024480m	Citrus clementina	Rutaceae
Ciclev10024482m	Citrus clementina	Rutaceae
Ciclev10024483m	Citrus clementina	Rutaceae
Ciclev10024485m	Citrus clementina	Rutaceae
Ciclev10024504m	Citrus clementina	Rutaceae
Ciclev10024507m	Citrus clementina	Rutaceae
Ciclev10024511m	Citrus clementina	Rutaceae
Ciclev10024534m	Citrus clementina	Rutaceae
Ciclev10024540m	Citrus clementina	Rutaceae
Ciclev10024544m	Citrus clementina	Rutaceae
Ciclev10024561m	Citrus clementina	Rutaceae
Ciclev10024583m	Citrus clementina	Rutaceae
Ciclev10024599m	Citrus clementina	Rutaceae
Ciclev10024604m	Citrus clementina	Rutaceae
Ciclev10024606m	Citrus clementina	Rutaceae
Ciclev10024735m	Citrus clementina	Rutaceae
Ciclev10027643m	Citrus clementina	Rutaceae
Ciclev10030465m	Citrus clementina	Rutaceae
Cla012427	Citrullus lanatus	Cucurbitaceae
Cla012431	Citrullus lanatus	Cucurbitaceae
Cla012433	Citrullus lanatus	Cucurbitaceae
Cla012434	Citrullus lanatus	Cucurbitaceae
Cla012439	Citrullus lanatus	Cucurbitaceae
MELO3C022143P1	Cucumis melo	Cucurbitaceae
MELO3C022154P1	Cucumis melo	Cucurbitaceae
MELO3C025516P1	Cucumis melo	Cucurbitaceae
evm.model.supercontig_2.253	Carica papaya	Caricaceae
evm.model.supercontig_2.255	Carica papaya	Caricaceae
evm.model.supercontig_2.256	Carica papaya	Caricaceae
evm.model.supercontig_234.8	Carica papaya	Caricaceae
evm.model.supercontig_234.9	Carica papaya	Caricaceae
evm.model.supercontig_245.2	Carica papaya	Caricaceae
evm.model.supercontig_245.4	Carica papaya	Caricaceae
evm.model.supercontig_27.17	Carica papaya	Caricaceae
orange1.1g000780m	Citrus sinensis	Rutaceae
orange1.1g000802m	Citrus sinensis	Rutaceae
orange1.1g000874m	Citrus sinensis	Rutaceae
orange1.1g000922m	Citrus sinensis	Rutaceae
orange1.1g000943m	Citrus sinensis	Rutaceae
orange1.1g001020m	Citrus sinensis	Rutaceae
orange1.1g001161m	Citrus sinensis	Rutaceae
orange1.1g001277m	Citrus sinensis	Rutaceae
orange1.1g001326m	Citrus sinensis	Rutaceae
orange1.1g001348m	Citrus sinensis	Rutaceae
orange1.1g001458m	Citrus sinensis	Rutaceae
orange1.1g001805m	Citrus sinensis	Rutaceae
orange1.1g001889m	Citrus sinensis	Rutaceae
orange1.1g001979m	Citrus sinensis	Rutaceae
orange1.1g002125m	Citrus sinensis	Rutaceae
orange1.1g002220m	Citrus sinensis	Rutaceae
orange1.1g002299m	Citrus sinensis	Rutaceae
orange1.1g002458m	Citrus sinensis	Rutaceae
orange1.1g003496m	Citrus sinensis	Rutaceae
orange1.1g003683m	Citrus sinensis	Rutaceae
orange1.1g003936m	Citrus sinensis	Rutaceae
orange1.1g004707m	Citrus sinensis	Rutaceae
orange1.1g004772m	Citrus sinensis	Rutaceae
orange1.1g005085m	Citrus sinensis	Rutaceae
orange1.1g005191m	Citrus sinensis	Rutaceae
orange1.1g006018m	Citrus sinensis	Rutaceae
orange1.1g008394m	Citrus sinensis	Rutaceae
orange1.1g008685m	Citrus sinensis	Rutaceae
orange1.1g009084m	Citrus sinensis	Rutaceae
orange1.1g009306m	Citrus sinensis	Rutaceae
orange1.1g009845m	Citrus sinensis	Rutaceae
orange1.1g011891m	Citrus sinensis	Rutaceae
orange1.1g012324m	Citrus sinensis	Rutaceae
orange1.1g015671m	Citrus sinensis	Rutaceae
orange1.1g015918m	Citrus sinensis	Rutaceae
orange1.1g017858m	Citrus sinensis	Rutaceae
orange1.1g018831m	Citrus sinensis	Rutaceae
orange1.1g020238m	Citrus sinensis	Rutaceae
orange1.1g035646m	Citrus sinensis	Rutaceae
orange1.1g036772m	Citrus sinensis	Rutaceae
orange1.1g036788m	Citrus sinensis	Rutaceae
orange1.1g036903m	Citrus sinensis	Rutaceae
orange1.1g037173m	Citrus sinensis	Rutaceae
orange1.1g037205m	Citrus sinensis	Rutaceae
orange1.1g037291m	Citrus sinensis	Rutaceae
orange1.1g037308m	Citrus sinensis	Rutaceae
orange1.1g037314m	Citrus sinensis	Rutaceae
orange1.1g037332m	Citrus sinensis	Rutaceae
orange1.1g037416m	Citrus sinensis	Rutaceae
orange1.1g037483m	Citrus sinensis	Rutaceae
orange1.1g037613m	Citrus sinensis	Rutaceae
orange1.1g037889m	Citrus sinensis	Rutaceae
orange1.1g038826m	Citrus sinensis	Rutaceae
orange1.1g038919m	Citrus sinensis	Rutaceae
orange1.1g039311m	Citrus sinensis	Rutaceae
orange1.1g039656m	Citrus sinensis	Rutaceae
orange1.1g040255m	Citrus sinensis	Rutaceae
orange1.1g040862m	Citrus sinensis	Rutaceae
orange1.1g041067m	Citrus sinensis	Rutaceae
orange1.1g041079m	Citrus sinensis	Rutaceae
orange1.1g041335m	Citrus sinensis	Rutaceae
orange1.1g041551m	Citrus sinensis	Rutaceae
orange1.1g041795m	Citrus sinensis	Rutaceae
orange1.1g041923m	Citrus sinensis	Rutaceae
orange1.1g041975m	Citrus sinensis	Rutaceae
orange1.1g042739m	Citrus sinensis	Rutaceae
orange1.1g042778m	Citrus sinensis	Rutaceae
orange1.1g043250m	Citrus sinensis	Rutaceae
orange1.1g043408m	Citrus sinensis	Rutaceae
orange1.1g043805m	Citrus sinensis	Rutaceae
orange1.1g044214m	Citrus sinensis	Rutaceae
orange1.1g044302m	Citrus sinensis	Rutaceae
orange1.1g044535m	Citrus sinensis	Rutaceae
orange1.1g044579m	Citrus sinensis	Rutaceae
orange1.1g044627m	Citrus sinensis	Rutaceae
orange1.1g044748m	Citrus sinensis	Rutaceae
orange1.1g044933m	Citrus sinensis	Rutaceae
orange1.1g045202m	Citrus sinensis	Rutaceae
orange1.1g045345m	Citrus sinensis	Rutaceae
orange1.1g045458m	Citrus sinensis	Rutaceae
orange1.1g045618m	Citrus sinensis	Rutaceae
orange1.1g045677m	Citrus sinensis	Rutaceae
orange1.1g046086m	Citrus sinensis	Rutaceae
orange1.1g046314m	Citrus sinensis	Rutaceae
orange1.1g046888m	Citrus sinensis	Rutaceae
orange1.1g046970m	Citrus sinensis	Rutaceae
orange1.1g047103m	Citrus sinensis	Rutaceae
orange1.1g047214m	Citrus sinensis	Rutaceae
orange1.1g047461m	Citrus sinensis	Rutaceae
orange1.1g048064m	Citrus sinensis	Rutaceae
orange1.1g048215m	Citrus sinensis	Rutaceae
orange1.1g048627m	Citrus sinensis	Rutaceae
orange1.1g048831m	Citrus sinensis	Rutaceae
Cucsa.237390.1	Cucumis sativus	Cucurbitaceae
Cucsa.237560.1	Cucumis sativus	Cucurbitaceae
Eucgr.F01261.1.p	Eucalyptus grandis	Myrtaceae
Eucgr.F01276.1.p	Eucalyptus grandis	Myrtaceae
Eucgr.F01287.1.p	Eucalyptus grandis	Myrtaceae
Eucgr.F01291.1.p	Eucalyptus grandis	Myrtaceae
Eucgr.F01319.1.p	Eucalyptus grandis	Myrtaceae
Eucgr.F01321.1.p	Eucalyptus grandis	Myrtaceae
Eucgr.F01323.1.p	Eucalyptus grandis	Myrtaceae
Eucgr.F01325.1.p	Eucalyptus grandis	Myrtaceae
mrna07385.1-v1.0-hybrid	Fragaria vesca	Rosaceae
mrna30588.1-v1.0-hybrid	Fragaria vesca	Rosaceae
mrna32662.1-v1.0-hybrid	Fragaria vesca	Rosaceae
mrna34024.1-v1.0-hybrid	Fragaria vesca	Rosaceae
mrna34976.1-v1.0-hybrid	Fragaria vesca	Rosaceae
mrna35167.1-v1.0-hybrid	Fragaria vesca	Rosaceae
Glyma.01G032400.1.p	Glycine max	Fabaceae
Glyma.01G032900.1.p	Glycine max	Fabaceae
Glyma.01G033200.1.p	Glycine max	Fabaceae
Glyma.01G033300.1.p	Glycine max	Fabaceae
Glyma.01G125300.1.p	Glycine max	Fabaceae
Glyma.01G125400.1.p	Glycine max	Fabaceae
Glyma.02G033000.1.p	Glycine max	Fabaceae
Glyma.02G268900.1.p	Glycine max	Fabaceae
Glyma.03G047400.1.p	Glycine max	Fabaceae
Glyma.03G047500.1.p	Glycine max	Fabaceae
Glyma.03G047700.1.p	Glycine max	Fabaceae
Glyma.03G047900.1.p	Glycine max	Fabaceae
Glyma.03G048500.1.p	Glycine max	Fabaceae
Glyma.03G048600.1.p	Glycine max	Fabaceae
Glyma.03G049100.1.p	Glycine max	Fabaceae
Glyma.06G256000.1.p	Glycine max	Fabaceae
Glyma.06G259100.1.p	Glycine max	Fabaceae
Glyma.06G259400.1.p	Glycine max	Fabaceae
Glyma.06G259800.1.p	Glycine max	Fabaceae
Glyma.06G260100.1.p	Glycine max	Fabaceae
Glyma.06G261400.1.p	Glycine max	Fabaceae
Glyma.06G261500.1.p	Glycine max	Fabaceae
Glyma.06G263500.1.p	Glycine max	Fabaceae
Glyma.06G263900.1.p	Glycine max	Fabaceae
Glyma.06G264200.1.p	Glycine max	Fabaceae
Glyma.06G264300.1.p	Glycine max	Fabaceae
Glyma.06G265000.1.p	Glycine max	Fabaceae
Glyma.06G265400.1.p	Glycine max	Fabaceae
Glyma.06G285500.1.p	Glycine max	Fabaceae
Glyma.07G007800.1.p	Glycine max	Fabaceae
Glyma.07G037000.1.p	Glycine max	Fabaceae
Glyma.07G067900.1.p	Glycine max	Fabaceae
Glyma.07G123000.1.p	Glycine max	Fabaceae
Glyma.08G192900.1.p	Glycine max	Fabaceae
Glyma.09G056400.1.p	Glycine max	Fabaceae
Glyma.09G057000.1.p	Glycine max	Fabaceae
Glyma.09G075500.1.p	Glycine max	Fabaceae
Glyma.09G202800.1.p	Glycine max	Fabaceae
Glyma.10G184300.1.p	Glycine max	Fabaceae
Glyma.10G184400.1.p	Glycine max	Fabaceae
Glyma.12G132000.1.p	Glycine max	Fabaceae
Glyma.12G132200.1.p	Glycine max	Fabaceae
Glyma.12G135600.1.p	Glycine max	Fabaceae
Glyma.12G212500.1.p	Glycine max	Fabaceae
Glyma.13G028100.1.p	Glycine max	Fabaceae
Glyma.13G076200.1.p	Glycine max	Fabaceae
Glyma.14G048600.1.p	Glycine max	Fabaceae
Glyma.14G151100.1.p	Glycine max	Fabaceae
Glyma.15G024800.1.p	Glycine max	Fabaceae
Glyma.15G152200.1.p	Glycine max	Fabaceae
Glyma.15G152400.1.p	Glycine max	Fabaceae
Glyma.15G160900.1.p	Glycine max	Fabaceae
Glyma.16G006400.1.p	Glycine max	Fabaceae
Glyma.16G033900.1.p	Glycine max	Fabaceae
Glyma.18G117800.1.p	Glycine max	Fabaceae
Glyma.20G020200.1.p	Glycine max	Fabaceae
Glyma.20G048800.1.p	Glycine max	Fabaceae
Glyma.U004900.1.p	Glycine max	Fabaceae
Gorai.002G071300.1	Gossypium raimondii	Malvaceae
Gorai.007G318500.1	Gossypium raimondii	Malvaceae
Gorai.007G318800.1	Gossypium raimondii	Malvaceae
Gorai.007G318900.1	Gossypium raimondii	Malvaceae
Gorai.007G321700.1	Gossypium raimondii	Malvaceae
Gorai.007G321800.1	Gossypium raimondii	Malvaceae
Gorai.007G322300.1	Gossypium raimondii	Malvaceae
Gorai.007G344000.1	Gossypium raimondii	Malvaceae
Gorai.007G346900.1	Gossypium raimondii	Malvaceae
Kaladp0046s0111.1.p	Kadua laxiflora	Rubiaceae
Kaladp0046s0112.1.p	Kadua laxiflora	Rubiaceae
Kaladp0046s0168.1.p	Kadua laxiflora	Rubiaceae
Kalax.0033s0096.1.p	Kalanchoe marnieriana	Crassulaceae
Kalax.0033s0098.1.p	Kalanchoe marnieriana	Crassulaceae
Lj0g3v0095249.1	Lotus japonicus	Fabaceae
Lj0g3v0132469.1	Lotus japonicus	Fabaceae
Lj0g3v0140739.1	Lotus japonicus	Fabaceae
Lj0g3v0157079.1	Lotus japonicus	Fabaceae
Lj0g3v0168919.1	Lotus japonicus	Fabaceae
Lj0g3v0187769.1	Lotus japonicus	Fabaceae
Lj0g3v0197999.1	Lotus japonicus	Fabaceae
Lj0g3v0213739.1	Lotus japonicus	Fabaceae
Lj0g3v0214779.1	Lotus japonicus	Fabaceae
Lj0g3v0235289.1	Lotus japonicus	Fabaceae
Lj0g3v0255889.1	Lotus japonicus	Fabaceae
Lj0g3v0259009.2	Lotus japonicus	Fabaceae
Lj0g3v0268419.1	Lotus japonicus	Fabaceae
Lj0g3v0282469.1	Lotus japonicus	Fabaceae
Lj0g3v0283809.1	Lotus japonicus	Fabaceae
Lj0g3v0333849.1	Lotus japonicus	Fabaceae
Lj0g3v0353789.1	Lotus japonicus	Fabaceae
Lj1g3v0913150.2	Lotus japonicus	Fabaceae
Lj1g3v2482340.4	Lotus japonicus	Fabaceae
Lj1g3v3947020.1	Lotus japonicus	Fabaceae
Lj3g3v0323240.1	Lotus japonicus	Fabaceae
Lj3g3v0323290.1	Lotus japonicus	Fabaceae
Lj3g3v0429250.1	Lotus japonicus	Fabaceae
Lj3g3v1101570.1	Lotus japonicus	Fabaceae
Lj3g3v1376940.1	Lotus japonicus	Fabaceae
Lj3g3v1381500.2	Lotus japonicus	Fabaceae
Lj3g3v1527980.1	Lotus japonicus	Fabaceae
Lj3g3v1556600.2	Lotus japonicus	Fabaceae
Lj3g3v2665420.1	Lotus japonicus	Fabaceae
Lj3g3v2665430.1	Lotus japonicus	Fabaceae
Lj3g3v2666470.1	Lotus japonicus	Fabaceae
Lj3g3v2666490.1	Lotus japonicus	Fabaceae
Lj3g3v2667550.1	Lotus japonicus	Fabaceae
Lj3g3v2692950.1	Lotus japonicus	Fabaceae
Lj4g3v3099550.1	Lotus japonicus	Fabaceae
Lj5g3v0089470.1	Lotus japonicus	Fabaceae
Lj5g3v0875650.1	Lotus japonicus	Fabaceae
Lj6g3v1038830.1	Lotus japonicus	Fabaceae
Lj6g3v1601950.1	Lotus japonicus	Fabaceae
Lsa019053.1	Lactuca sativa	Asteraceae
Lsa021338.1	Lactuca sativa	Asteraceae
Lsa023893.1	Lactuca sativa	Asteraceae
Lsa023894.1	Lactuca sativa	Asteraceae
Lsa028524.1	Lactuca sativa	Asteraceae
Lsa030910.1	Lactuca sativa	Asteraceae
Lsa040611.1	Lactuca sativa	Asteraceae
Lsa056767.1	Lactuca sativa	Asteraceae
Lsa056835.1	Lactuca sativa	Asteraceae
Lsa057017.1	Lactuca sativa	Asteraceae
Lsa057091.1	Lactuca sativa	Asteraceae
Lsa057100.1	Lactuca sativa	Asteraceae
Lsa057923.1	Lactuca sativa	Asteraceae
Lsa066299.1	Lactuca sativa	Asteraceae
Lsa120420.1	Lactuca sativa	Asteraceae
Lsa126923.1	Lactuca sativa	Asteraceae
Lus10003749	Linum usitatissimum	Linaceae
Lus10005588	Linum usitatissimum	Linaceae
Lus10011104	Linum usitatissimum	Linaceae
Lus10013729	Linum usitatissimum	Linaceae
Lus10018616	Linum usitatissimum	Linaceae
Lus10019708	Linum usitatissimum	Linaceae
Lus10026201	Linum usitatissimum	Linaceae
Lus10028043	Linum usitatissimum	Linaceae
Lus10029722	Linum usitatissimum	Linaceae
Lus10030345	Linum usitatissimum	Linaceae
Lus10030839	Linum usitatissimum	Linaceae
Lus10038249	Linum usitatissimum	Linaceae
Lus10041060	Linum usitatissimum	Linaceae
Lus10041078	Linum usitatissimum	Linaceae
MDP0000123760	Malus domestica	Rosaceae
MDP0000125643	Malus domestica	Rosaceae
MDP0000128560	Malus domestica	Rosaceae
MDP0000129088	Malus domestica	Rosaceae
MDP0000136726	Malus domestica	Rosaceae
MDP0000142723	Malus domestica	Rosaceae
MDP0000143700	Malus domestica	Rosaceae
MDP0000144730	Malus domestica	Rosaceae
MDP0000161787	Malus domestica	Rosaceae
MDP0000168665	Malus domestica	Rosaceae
MDP0000173380	Malus domestica	Rosaceae
MDP0000176003	Malus domestica	Rosaceae
MDP0000177824	Malus domestica	Rosaceae
MDP0000178868	Malus domestica	Rosaceae
MDP0000182552	Malus domestica	Rosaceae
MDP0000183137	Malus domestica	Rosaceae
MDP0000210772	Malus domestica	Rosaceae
MDP0000215060	Malus domestica	Rosaceae
MDP0000219228	Malus domestica	Rosaceae
MDP0000252549	Malus domestica	Rosaceae
MDP0000264373	Malus domestica	Rosaceae
MDP0000266801	Malus domestica	Rosaceae
MDP0000267764	Malus domestica	Rosaceae
MDP0000269116	Malus domestica	Rosaceae
MDP0000277868	Malus domestica	Rosaceae
MDP0000278224	Malus domestica	Rosaceae
MDP0000279585	Malus domestica	Rosaceae
MDP0000284479	Malus domestica	Rosaceae
MDP0000285776	Malus domestica	Rosaceae
MDP0000287509	Malus domestica	Rosaceae
MDP0000291677	Malus domestica	Rosaceae
MDP0000292029	Malus domestica	Rosaceae
MDP0000293188	Malus domestica	Rosaceae
MDP0000295886	Malus domestica	Rosaceae
MDP0000300859	Malus domestica	Rosaceae
MDP0000301390	Malus domestica	Rosaceae
MDP0000302603	Malus domestica	Rosaceae
MDP0000304068	Malus domestica	Rosaceae
MDP0000316178	Malus domestica	Rosaceae
MDP0000317856	Malus domestica	Rosaceae
MDP0000376600	Malus domestica	Rosaceae
MDP0000378930	Malus domestica	Rosaceae
MDP0000399716	Malus domestica	Rosaceae
MDP0000403562	Malus domestica	Rosaceae
MDP0000437040	Malus domestica	Rosaceae
MDP0000443113	Malus domestica	Rosaceae
MDP0000455346	Malus domestica	Rosaceae
MDP0000457940	Malus domestica	Rosaceae
MDP0000465174	Malus domestica	Rosaceae
MDP0000470223	Malus domestica	Rosaceae
MDP0000470292	Malus domestica	Rosaceae
MDP0000472864	Malus domestica	Rosaceae
MDP0000477064	Malus domestica	Rosaceae
MDP0000500503	Malus domestica	Rosaceae
MDP0000506162	Malus domestica	Rosaceae
MDP0000525273	Malus domestica	Rosaceae
MDP0000566643	Malus domestica	Rosaceae
MDP0000612864	Malus domestica	Rosaceae
MDP0000631647	Malus domestica	Rosaceae
MDP0000637744	Malus domestica	Rosaceae
MDP0000641933	Malus domestica	Rosaceae
MDP0000662618	Malus domestica	Rosaceae
MDP0000668433	Malus domestica	Rosaceae
MDP0000680657	Malus domestica	Rosaceae
MDP0000685425	Malus domestica	Rosaceae
MDP0000694809	Malus domestica	Rosaceae
MDP0000698001	Malus domestica	Rosaceae
MDP0000710999	Malus domestica	Rosaceae
MDP0000724110	Malus domestica	Rosaceae
MDP0000749757	Malus domestica	Rosaceae
MDP0000754524	Malus domestica	Rosaceae
MDP0000816743	Malus domestica	Rosaceae
MDP0000860957	Malus domestica	Rosaceae
MDP0000874507	Malus domestica	Rosaceae
Manes.01G120200.1.p	Manihot esculenta	Euphorbiaceae
Manes.02G199800.1.p	Manihot esculenta	Euphorbiaceae
Manes.02G199900.1.p	Manihot esculenta	Euphorbiaceae
Manes.02G202100.1.p	Manihot esculenta	Euphorbiaceae
Manes.02G205700.1.p	Manihot esculenta	Euphorbiaceae
Manes.02G205900.1.p	Manihot esculenta	Euphorbiaceae
Manes.06G002100.1.p	Manihot esculenta	Euphorbiaceae
Manes.06G161500.1.p	Manihot esculenta	Euphorbiaceae
Manes.10G087600.1.p	Manihot esculenta	Euphorbiaceae
Manes.10G088400.1.p	Manihot esculenta	Euphorbiaceae
Manes.10G088500.1.p	Manihot esculenta	Euphorbiaceae
Manes.10G103100.1.p	Manihot esculenta	Euphorbiaceae
Manes.10G118500.1.p	Manihot esculenta	Euphorbiaceae
Manes.10G125200.1.p	Manihot esculenta	Euphorbiaceae
Manes.10G126600.1.p	Manihot esculenta	Euphorbiaceae
Manes.10G126900.1.p	Manihot esculenta	Euphorbiaceae
Manes.10G127100.1.p	Manihot esculenta	Euphorbiaceae
Manes.10G127900.1.p	Manihot esculenta	Euphorbiaceae
Manes.11G119700.1.p	Manihot esculenta	Euphorbiaceae
Manes.13G002100.1.p	Manihot esculenta	Euphorbiaceae
Manes.13G002200.1.p	Manihot esculenta	Euphorbiaceae
Manes.13G002500.1.p	Manihot esculenta	Euphorbiaceae
Manes.13G002600.1.p	Manihot esculenta	Euphorbiaceae
Manes.14G148800.1.p	Manihot esculenta	Euphorbiaceae
Manes.18G107900.1.p	Manihot esculenta	Euphorbiaceae
Manes.18G108400.1.p	Manihot esculenta	Euphorbiaceae
Manes.18G111500.1.p	Manihot esculenta	Euphorbiaceae
Manes.18G112100.1.p	Manihot esculenta	Euphorbiaceae
Manes.18G112200.1.p	Manihot esculenta	Euphorbiaceae
Manes.18G114900.1.p	Manihot esculenta	Euphorbiaceae
Manes.18G115300.1.p	Manihot esculenta	Euphorbiaceae
Manes.18G115500.1.p	Manihot esculenta	Euphorbiaceae
Manes.18G125400.1.p	Manihot esculenta	Euphorbiaceae
Manes.18G144600.1.p	Manihot esculenta	Euphorbiaceae
Medtr0005s0110.1	Medicago truncatula	Fabaceae
Medtr0350s0040.1	Medicago truncatula	Fabaceae
Medtr0363s0030.1	Medicago truncatula	Fabaceae
Medtr0421s0010.1	Medicago truncatula	Fabaceae
Medtr0428s0030.1	Medicago truncatula	Fabaceae
Medtr1g052170.1	Medicago truncatula	Fabaceae
Medtr2g037140.1	Medicago truncatula	Fabaceae
Medtr2g037690.1	Medicago truncatula	Fabaceae
Medtr2g039770.1	Medicago truncatula	Fabaceae
Medtr2g083510.1	Medicago truncatula	Fabaceae
Medtr2g083520.1	Medicago truncatula	Fabaceae
Medtr2g083650.1	Medicago truncatula	Fabaceae
Medtr2g083830.1	Medicago truncatula	Fabaceae
Medtr2g099920.1	Medicago truncatula	Fabaceae
Medtr3g058670.1	Medicago truncatula	Fabaceae
Medtr3g058720.1	Medicago truncatula	Fabaceae
Medtr3g058740.1	Medicago truncatula	Fabaceae
Medtr3g058780.1	Medicago truncatula	Fabaceae
Medtr3g058790.1	Medicago truncatula	Fabaceae
Medtr3g058820.1	Medicago truncatula	Fabaceae
Medtr3g058840.1	Medicago truncatula	Fabaceae
Medtr3g058870.1	Medicago truncatula	Fabaceae
Medtr3g058880.5	Medicago truncatula	Fabaceae
Medtr3g079780.1	Medicago truncatula	Fabaceae
Medtr3g079790.1	Medicago truncatula	Fabaceae
Medtr3g080460.1	Medicago truncatula	Fabaceae
Medtr3g080470.1	Medicago truncatula	Fabaceae
Medtr3g464030.1	Medicago truncatula	Fabaceae
Medtr3g479510.1	Medicago truncatula	Fabaceae
Medtr4g013370.1	Medicago truncatula	Fabaceae
Medtr4g013375.1	Medicago truncatula	Fabaceae
Medtr4g014120.1	Medicago truncatula	Fabaceae
Medtr4g014160.1	Medicago truncatula	Fabaceae
Medtr4g014220.1	Medicago truncatula	Fabaceae
Medtr4g014240.1	Medicago truncatula	Fabaceae
Medtr4g014280.1	Medicago truncatula	Fabaceae
Medtr4g014300.1	Medicago truncatula	Fabaceae
Medtr4g014310.1	Medicago truncatula	Fabaceae
Medtr4g014320.1	Medicago truncatula	Fabaceae
Medtr4g014340.1	Medicago truncatula	Fabaceae
Medtr4g014770.1	Medicago truncatula	Fabaceae
Medtr4g036080.1	Medicago truncatula	Fabaceae
Medtr4g043630.1	Medicago truncatula	Fabaceae
Medtr4g080060.1	Medicago truncatula	Fabaceae
Medtr4g080070.1	Medicago truncatula	Fabaceae
Medtr4g080320.1	Medicago truncatula	Fabaceae
Medtr4g080330.1	Medicago truncatula	Fabaceae
Medtr4g080777.1	Medicago truncatula	Fabaceae
Medtr4g081230.1	Medicago truncatula	Fabaceae
Medtr4g081250.1	Medicago truncatula	Fabaceae
Medtr4g081270.1	Medicago truncatula	Fabaceae
Medtr4g081280.1	Medicago truncatula	Fabaceae
Medtr4g081290.1	Medicago truncatula	Fabaceae
Medtr4g081330.1	Medicago truncatula	Fabaceae
Medtr5g005550.1	Medicago truncatula	Fabaceae
Medtr5g031270.1	Medicago truncatula	Fabaceae
Medtr5g086690.1	Medicago truncatula	Fabaceae
Medtr6g084360.1	Medicago truncatula	Fabaceae
Medtr6g087200.1	Medicago truncatula	Fabaceae
Medtr6g087260.1	Medicago truncatula	Fabaceae
Medtr6g087320.1	Medicago truncatula	Fabaceae
Medtr6g087850.1	Medicago truncatula	Fabaceae
Medtr6g088245.1	Medicago truncatula	Fabaceae
Medtr6g088250.1	Medicago truncatula	Fabaceae
Medtr6g088260.1	Medicago truncatula	Fabaceae
Medtr6g088465.1	Medicago truncatula	Fabaceae
Medtr6g488300.1	Medicago truncatula	Fabaceae
Medtr7g069100.1	Medicago truncatula	Fabaceae
Medtr7g069120.1	Medicago truncatula	Fabaceae
Medtr7g069160.3	Medicago truncatula	Fabaceae
Medtr7g069180.1	Medicago truncatula	Fabaceae
Medtr7g069580.1	Medicago truncatula	Fabaceae
Medtr7g078180.1	Medicago truncatula	Fabaceae
Medtr7g078770.1	Medicago truncatula	Fabaceae
Medtr7g078780.2	Medicago truncatula	Fabaceae
Medtr8g016440.1	Medicago truncatula	Fabaceae
Medtr8g017800.1	Medicago truncatula	Fabaceae
Medtr8g017945.1	Medicago truncatula	Fabaceae
Medtr8g018020.1	Medicago truncatula	Fabaceae
Medtr8g018040.1	Medicago truncatula	Fabaceae
Medtr8g018060.1	Medicago truncatula	Fabaceae
Medtr8g018130.1	Medicago truncatula	Fabaceae
Medtr8g018170.1	Medicago truncatula	Fabaceae
Medtr8g018260.1	Medicago truncatula	Fabaceae
Medtr8g018270.1	Medicago truncatula	Fabaceae
Medtr8g018280.1	Medicago truncatula	Fabaceae
Medtr8g018480.1	Medicago truncatula	Fabaceae
Medtr8g019730.1	Medicago truncatula	Fabaceae
Medtr8g019740.1	Medicago truncatula	Fabaceae
Medtr8g020290.1	Medicago truncatula	Fabaceae
Medtr8g020300.1	Medicago truncatula	Fabaceae
Medtr8g020350.1	Medicago truncatula	Fabaceae
Medtr8g020360.1	Medicago truncatula	Fabaceae
Medtr8g028800.1	Medicago truncatula	Fabaceae
Medtr8g032420.1	Medicago truncatula	Fabaceae
Medtr8g032440.1	Medicago truncatula	Fabaceae
Medtr8g035990.1	Medicago truncatula	Fabaceae
Medtr8g038815.1	Medicago truncatula	Fabaceae
Medtr8g076910.1	Medicago truncatula	Fabaceae
Medtr8g090310.1	Medicago truncatula	Fabaceae
Medtr8g433010.1	Medicago truncatula	Fabaceae
Medtr8g433020.1	Medicago truncatula	Fabaceae
Niben101Scf02601g00002.1	Nicotiana benthamiana	Solanaceae
Niben101Scf05109g03007.1	Nicotiana benthamiana	Solanaceae
Niben101Scf06736g08001.1	Nicotiana benthamiana	Solanaceae
Niben101Scf08876g00001.1	Nicotiana benthamiana	Solanaceae
mRNA_24806_cds	Nicotiana sylvestris	Nostocaceae
mRNA_24807_cds	Nicotiana sylvestris	Nostocaceae
mRNA_24808_cds	Nicotiana sylvestris	Nostocaceae
mRNA_39311_cds	Nicotiana sylvestris	Nostocaceae
mRNA_39312_cds	Nicotiana sylvestris	Nostocaceae
mRNA_39313_cds	Nicotiana sylvestris	Nostocaceae
mRNA_49776_cds	Nicotiana sylvestris	Nostocaceae
mRNA_49779_cds	Nicotiana sylvestris	Nostocaceae
mRNA_49780_cds	Nicotiana sylvestris	Nostocaceae
mRNA_49782_cds	Nicotiana sylvestris	Nostocaceae
mRNA_50669_cds	Nicotiana sylvestris	Nostocaceae
mRNA_51823_cds	Nicotiana sylvestris	Nostocaceae
mRNA_51829_cds	Nicotiana sylvestris	Nostocaceae
mRNA_57260_cds	Nicotiana sylvestris	Nostocaceae
mRNA_58759_cds	Nicotiana sylvestris	Nostocaceae
mRNA_58760_cds	Nicotiana sylvestris	Nostocaceae
mRNA_60537_cds	Nicotiana sylvestris	Nostocaceae
mRNA_125456_cds	Nicotiana tabacum	Solanaceae
mRNA_125457_cds	Nicotiana tabacum	Solanaceae
mRNA_125458_cds	Nicotiana tabacum	Solanaceae
mRNA_125459_cds	Nicotiana tabacum	Solanaceae
mRNA_128705_cds	Nicotiana tabacum	Solanaceae
mRNA_128706_cds	Nicotiana tabacum	Solanaceae
mRNA_128707_cds	Nicotiana tabacum	Solanaceae
mRNA_128708_cds	Nicotiana tabacum	Solanaceae
mRNA_128709_cds	Nicotiana tabacum	Solanaceae
mRNA_17803_cds	Nicotiana tabacum	Solanaceae
mRNA_26496_cds	Nicotiana tabacum	Solanaceae
mRNA_26497_cds	Nicotiana tabacum	Solanaceae
mRNA_26498_cds	Nicotiana tabacum	Solanaceae
mRNA_34375_cds	Nicotiana tabacum	Solanaceae
mRNA_34376_cds	Nicotiana tabacum	Solanaceae
mRNA_34378_cds	Nicotiana tabacum	Solanaceae
mRNA_34379_cds	Nicotiana tabacum	Solanaceae
mRNA_34380_cds	Nicotiana tabacum	Solanaceae
mRNA_34381_cds	Nicotiana tabacum	Solanaceae
mRNA_35263_cds	Nicotiana tabacum	Solanaceae
mRNA_35264_cds	Nicotiana tabacum	Solanaceae
mRNA_35265_cds	Nicotiana tabacum	Solanaceae
mRNA_35266_cds	Nicotiana tabacum	Solanaceae
mRNA_35267_cds	Nicotiana tabacum	Solanaceae
mRNA_35269_cds	Nicotiana tabacum	Solanaceae
mRNA_35270_cds	Nicotiana tabacum	Solanaceae
mRNA_35271_cds	Nicotiana tabacum	Solanaceae
mRNA_35283_cds	Nicotiana tabacum	Solanaceae
mRNA_35284_cds	Nicotiana tabacum	Solanaceae
mRNA_35287_cds	Nicotiana tabacum	Solanaceae
mRNA_35288_cds	Nicotiana tabacum	Solanaceae
mRNA_35306_cds	Nicotiana tabacum	Solanaceae
mRNA_36817_cds	Nicotiana tabacum	Solanaceae
mRNA_38146_cds	Nicotiana tabacum	Solanaceae
mRNA_38686_cds	Nicotiana tabacum	Solanaceae
mRNA_38688_cds	Nicotiana tabacum	Solanaceae
mRNA_40189_cds	Nicotiana tabacum	Solanaceae
mRNA_40190_cds	Nicotiana tabacum	Solanaceae
mRNA_40191_cds	Nicotiana tabacum	Solanaceae
mRNA_40192_cds	Nicotiana tabacum	Solanaceae
mRNA_40194_cds	Nicotiana tabacum	Solanaceae
mRNA_40198_cds	Nicotiana tabacum	Solanaceae
mRNA_40199_cds	Nicotiana tabacum	Solanaceae
mRNA_40745_cds	Nicotiana tabacum	Solanaceae
mRNA_40746_cds	Nicotiana tabacum	Solanaceae
mRNA_41256_cds	Nicotiana tabacum	Solanaceae
mRNA_41259_cds	Nicotiana tabacum	Solanaceae
mRNA_49004_cds	Nicotiana tabacum	Solanaceae
mRNA_56562_cds	Nicotiana tabacum	Solanaceae
mRNA_56959_cds	Nicotiana tabacum	Solanaceae
mRNA_64607_cds	Nicotiana tabacum	Solanaceae
mRNA_64608_cds	Nicotiana tabacum	Solanaceae
mRNA_69996_cds	Nicotiana tabacum	Solanaceae
mRNA_69997_cds	Nicotiana tabacum	Solanaceae
[truncated: 32,981 more rows]

## Sheet: Table S2
Table S2. List of genomes analyzed in this study, including plant species and family information.
Species
Chloroflexus aurantiacus
Chloroherpeton thalassium
Clostridium cellulovorans
Nostoc punctiforme PCC 73102
Thauera aminoaromatica S2
Gloeobacter violaceus
Bradyrhizobium diazoefficiens
Rhodopirellula baltica
Methanosarcina mazei go1
Cyanophora paradoxa
Chondrus crispus
Galdieria sulphuraria
Ectocarpus siliculosus
Chlamydomonas reinhardtii
Coccomyxa subellipsoidea
Dunaliella salina
Micromonas pusilla
Micromonas RCC299
Ostreococcus lucimarinus
Volvox carteri
Chromochloris zofingiensis
Klebsormidium flaccidum
Marchantia polymorpha
Physcomitrella patens
Selaginella moellendorffii
Picea abies
Pinus taeda
Amborella trichopoda
Zostera marina
Spirodela polyrhiza
Phoenix dactylifera
Ananas cosmus
Aegilops tauschii
Brachypodium distachyon
Brachypodium stacie
Eragrostis tef
Hordeum vulgare
Oropetium thomaeum
Oryza sativa
Panicum hallii
Panicum virgatum
Phyllostachys heterocycla
Setaria italica
Setaria viridis
Sorghum bicolor
Triticum aestivum
Triticum urartu
Zea mays
Musa acuminata
Aquilegia coerulea
Kadua laxiflora
Vitis vinifera
Linum usitatissimum
Manihot esculenta
Ricinus communis
Populus trichocarpa
Salix purpurea
Glycine max
Lotus japonicus
Medicago truncatula
Phaseolus vulgaris
Trifolium pratense
Fragaria vesca
Malus domestica
Prunus Persica
Citrullus lanatus
Cucumis sativus
Cucumis melo
Eucalyptus grandis
Citrus sinensis
Citrus clementina
Gossypium raimondii
Theobroma cacao
Carica papaya
Arabidopsis halleri
Arabidopsis lyrata
Arabidopsis thaliana
Boechera stricta
Brassica rapa
Capsella grandiflora
Capsella rubella
Eutrema salsugineum
Amaranthus hypochondriacus
Beta vulgaris
Actinidia chinensis
Coffea canephora
Kalanchoe fedtschenkoi
Petunia axilaris
Petunia infilata
Capsicum annuum Zunla
Capsicum anuum CM334
Solanum melongena
Solanum pennellii
Solanum pimpinellifolium
Solanum lycopersicum
Solanum tuberosum phureja
Nicotiana sylvestris
Nicotiana tabacum
Nicotiana benthamiana
Mimulus guttatus
Olea europea
Sesamum indicum
Lactuca sativa
Dacus carota
Leptospira interrogans
Bacteroides thetaiotaomicron
Synechocystis sp
Bacillus subtilis
Mycobacterium tuberculosis
Korarchaeum cryptofilum
Sulfolobus solfataricus
Geobacter sulfurreducens
Escherichia coli
Thermodesulfovibrio
Aquifex aeolicus
Methanocaldococcus jannaschii
Chlamydia trachomatis
Thermococcus kodakarensis
Halobacterium salinarum
Spolyrhiza

## Sheet: Table S3
Table S3. NB-LRR genes identified in each genome. The size is normalized on proteome size of each analyzed species.
Species	Loci encode R domains	NB-LRR gene family size (%)
Chloroflexus aurantiacus	1	0.000259538
Chloroherpeton thalassium	2	0.000738007
Clostridium cellulovorans	2	0.000470146
Nostoc punctiforme PCC 73102	15	0.00224215
Thauera aminoaromatica S2	1	0.000250941
Gloeobacter violaceus	8	0.00180587
Bradyrhizobium diazoefficiens USDA 110	1	0.00011383
Rhodopirellula baltica	1	0.000136519
Methanosarcina mazei go1	1	0.000296648
Cyanophora paradoxa	67	0.00208288
Chondrus crispus	61	0.00622005
Galdieria sulphuraria	5	0.000755059
Ectocarpus siliculosus	36	0.0019527
Chlamydomonas reinhardtii	17	0.000958232
Coccomyxa subellipsoidea	11	0.00114238
Dunaliella salina	18	0.00107804
Micromonas pusilla	12	0.0011257
Micromonas RCC299	38	0.00376126
Ostreococcus lucimarinus	6	0.000769625
Volvox carteri	14	0.000982663
Chromochloris zofingiensis	6	0.000390396
Klebsormidium flaccidum	7	0.000406811
Marchantia polymorpha	43	0.00222948
Physcomitrella patens	314	0.00953654
Selaginella moellendorffii	33	0.00148082
Picea abies	1242	0.0175582
Pinus taeda	2191	0.0245125
Amborella trichopoda	150	0.00558742
Zostera marina	58	0.00283619
Spirodela polyrhiza	98	0.00499414
Phoenix dactylifera	123	0.00320046
Ananas cosmus	216	0.0079929
Aegilops tauschii	829	0.0240304
Brachypodium distachyon	387	0.0112795
Brachypodium stacie	297	0.00993377
Eragrostis tef	273	0.00385267
Hordeum vulgare	346	0.0086915
Oropetium thomaeum	68	0.00239049
Oryza sativa	540	0.0127995
Panicum hallii	368	0.00988397
Panicum virgatum	1219	0.0119434
Phyllostachys heterocycla	395	0.0123488
Setaria italica	478	0.0138214
Setaria viridis	402	0.0114159
Sorghum bicolor	378	0.0110491
Triticum aestivum	1323	0.0133117
Triticum urartu	589	0.0168753
Zea mays	193	0.00304033
Musa acuminata	135	0.0036958
Aquilegia coerulea	264	0.00879326
Kadua laxiflora	229	0.00453816
Vitis vinifera	423	0.0160556
Linum usitatissimum	275	0.00632606
Manihot esculenta	305	0.00923319
Ricinus communis	209	0.00669421
Populus trichocarpa	679	0.0164268
Salix purpurea	490	0.0129407
Glycine max	568	0.0101349
Lotus japonicus	404	0.0101676
Medicago truncatula	969	0.0190396
Phaseolus vulgaris	385	0.014156
Trifolium pratense	616	0.015422
Fragaria vesca	381	0.0116049
Malus domestica	1406	0.0221369
Prunus Persica	452	0.0168199
Citrullus lanatus	59	0.00251706
Cucumis sativus	79	0.00367391
Cucumis melo	78	0.00284391
Eucalyptus grandis	1094	0.0300971
Citrus sinensis	716	0.0282123
Citrus clementina	464	0.0189133
Gossypium raimondii	343	0.00914545
Theobroma cacao	335	0.0113744
Carica papaya	83	0.00299088
Arabidopsis halleri	177	0.00707774
Arabidopsis lyrata	269	0.00823385
Arabidopsis thaliana	196	0.00714911
Boechera stricta	392	0.0142982
Brassica rapa FPSC	253	0.00624815
Capsella grandiflora	138	0.00556339
Capsella rubella	187	0.00705102
Eutrema salsugineum	163	0.00618572
Amaranthus hypochondriacus	199	0.00863978
Beta vulgaris	190	0.006929
Actinidia chinensis	147	0.00376537
Coffea canephora	823	0.0321811
Kalanchoe fedtschenkoi	167	0.00539336
Petunia axilaris	321	0.00974854
Petunia infilata	470	0.0128076
Capsicum annuum Zunla	425	0.0120274
Capsicum anuum CM334	908	0.0260179
Solanum melongena	327	0.00777923
Solanum pennellii	255	0.00567095
Solanum pimpinellifolium	295	0.00849532
Solanum lycopersicum	309	0.00889849
Solanum tuberosum phureja	695	0.0131318
Nicotiana sylvestris	301	0.00552324
Nicotiana tabacum TN90	684	0.00924999
Nicotiana benthamiana	381	0.00666783
Mimulus guttatus	350	0.0124378
Olea europea	537	0.00952989
Sesamum indicum	204	0.00751437
Lactuca sativa	631	0.0162132
Dacus carota	204	0.00635257

## Sheet: Table S4
Table S4. NB-LRR gene families retrieved in each genome, including numbers of orthogroup, paralogs and gene clusters.	0
Species	Loci encode R domains	Number of orthogroups	Number of paralogs	Number of gene clusters
Chloroflexus aurantiacus	1	1	0	0
Chloroherpeton thalassium	2	1	0	0
Clostridium cellulovorans	2	1	2	0
Nostoc punctiforme PCC 73102	15	3	9	0
Thauera aminoaromatica S2	1	0	0	0
Gloeobacter violaceus	8	2	7	0
Bradyrhizobium diazoefficiens USDA 110	1	0	0	0
Rhodopirellula baltica	1	1	0	0
Methanosarcina mazei go1	1	0	0	0
Cyanophora paradoxa	67	4	49	0
Chondrus crispus	61	1	55	0
Galdieria sulphuraria	5	3	2	0
Ectocarpus siliculosus	36	7	21	0
Chlamydomonas reinhardtii	17	8	4	0
Coccomyxa subellipsoidea	11	3	2	0
Dunaliella salina	18	5	8	0
Micromonas pusilla	12	7	2	0
Micromonas RCC299	38	11	18	0
Ostreococcus lucimarinus	6	5	0	0
Volvox carteri	14	8	0	0
Chromochloris zofingiensis	6	1	5	1
Klebsormidium flaccidum	7	0	0	0
Marchantia polymorpha	43	11	33	0
Physcomitrella patens	314	24	262	148
Selaginella moellendorffii	33	25	0	0
Picea abies	1242	150	650	0
Pinus taeda	2191	249	1281	0
Amborella trichopoda	150	34	95	0
Zostera marina	58	16	41	0
Spirodela polyrhiza	98	24	74	72
Phoenix dactylifera	123	34	96	0
Ananas cosmus	216	44	193	146
Aegilops tauschii	829	127	675	0
Brachypodium distachyon	387	92	313	234
Brachypodium stacie	297	90	231	173
Eragrostis tef	273	74	201	0
Hordeum vulgare	346	90	277	107
Oropetium thomaeum	68	41	25	0
Oryza sativa	540	113	404	364
Panicum hallii	368	80	310	216
Panicum virgatum	1219	149	1003	666
Phyllostachys heterocycla	395	99	309	0
Setaria italica	478	101	399	303
Setaria viridis	402	92	323	231
Sorghum bicolor	378	93	319	236
Triticum aestivum	1323	119	1033	0
Triticum urartu	589	105	489	0
Zea mays	193	80	123	61
Musa acuminata	135	37	105	74
Aquilegia coerulea	264	35	231	176
Kadua laxiflora	229	31	212	0
Vitis vinifera	423	82	323	339
Linum usitatissimum	275	36	221	0
Manihot esculenta	305	45	271	203
Ricinus communis	209	48	114	0
Populus trichocarpa	679	69	569	507
Salix purpurea	490	49	460	285
Glycine max	568	67	464	389
Lotus japonicus	404	89	295	220
Medicago truncatula	969	68	803	706
Phaseolus vulgaris	385	49	353	283
Trifolium pratense	616	78	435	362
Fragaria vesca	381	88	251	231
Malus domestica	1406	161	1233	140
Prunus Persica	452	65	365	346
Citrullus lanatus	59	27	41	29
Cucumis sativus	79	25	62	0
Cucumis melo	78	20	59	0
Eucalyptus grandis	1094	89	1024	912
Citrus sinensis	716	88	536	0
Citrus clementina	464	62	400	403
Gossypium raimondii	343	48	296	256
Theobroma cacao	335	58	264	249
Carica papaya	83	34	50	0
Arabidopsis halleri	177	55	128	0
Arabidopsis lyrata	269	78	196	0
Arabidopsis thaliana	196	46	164	132
Boechera stricta	392	52	322	0
Brassica rapa FPSC	253	59	197	135
Capsella grandiflora	138	45	105	0
Capsella rubella	187	45	144	119
Eutrema salsugineum	163	39	118	0
Amaranthus hypochondriacus	199	74	127	0
Beta vulgaris	190	75	129	119
Actinidia chinensis	147	44	113	83
Coffea canephora	823	65	748	679
Kalanchoe fedtschenkoi	167	32	126	0
Petunia axilaris	321	94	193	0
Petunia infilata	470	91	320	0
Capsicum annuum Zunla	425	148	214	326
Capsicum anuum CM334	908	156	570	622
Solanum melongena	327	70	157	0
Solanum pennellii	255	59	173	141
Solanum pimpinellifolium	295	146	169	0
Solanum lycopersicum	309	145	185	211
Solanum tuberosum phureja	695	71	514	391
Nicotiana sylvestris	381	53	355	0
Nicotiana tabacum TN90	684	72	645	0
Nicotiana benthamiana	381	78	172	0
Mimulus guttatus	350	41	305	263
Olea europea	537	73	460	0
Sesamum indicum	204	36	168	146
Lactuca sativa	631	55	602	468
Dacus carota	204	44	167	104

## Sheet: Table S5
Table S5. List of NB-LRR gene orthogroups including functionally characterized R-genes. For each orthogroup, the reference R-genes, the number of grouped genes and species are re-ported.
Orthogroup ID	Short name of grouped R-genes	Total number of grouped NB-LRR genes	Total number of plant species
OG_1033	ADR1	193	77
OG_1007	RPM1	631	64
OG_1006	Rpi-blb1	688	59
OG_1013	RPS5; RPS2	520	51
OG_1002	Pl8; Rps1-k2; I2; R3a	1120	48
OG_1028	NRG1	227	48
OG_1016	HRT; RCY1; RPP8	482	47
OG_1001	GRO1.4; N; RY1; Bs4	1196	42
OG_1031	RPP13	218	39
OG_1008	FOM2	589	32
OG_1015	PID3	490	20
OG_1023	NRC2	285	20
OG_1025	PIT	266	19
OG_1012	KR1	521	18
OG_1014	Prf; R1	494	17
OG_1030	Pm3	219	17
OG_1000	MLA1; MLA10; MLA12; MLA13; MLA6; PI36; LR10	1261	16
OG_1017	PIB	387	15
OG_1026	LR10	237	15
OG_1038	Lr1; Xa1	154	15
OG_1040	Pikm2-TS	148	15
OG_1041	RP1-D	143	15
OG_1050	Rdg2a	111	15
OG_1058	Pi2; Pi9; Piz-t	91	15
OG_1066	CRE1; LR21	77	15
OG_1035	Pi-ta	185	14
OG_1144	Pi5-1	22	14
OG_1087	TM2	51	13
OG_1020	BS2; GPA2; RX1; RX2	334	12
OG_1046	SW5	117	12
OG_1135	Pi5-2	24	12
OG_1024	HERO; MI1.2; Rpi-blb2	280	11
OG_1043	RPS4	128	10
OG_1114	Pikm1-TS; Pikp-2	30	8
OG_1011	RPP1; SSI4; RAC1; RPP4; RPS5; RPP5	529	8
OG_1068	RRS1	71	8
OG_1169	VAT	17	6
OG_1037	L6; M	156	4
OG_1824	RLM3	3	3
OG_1093	DM3	44	1
OG_1106	P2	34	1

## Sheet: Table S6
Table S6. Orthogroups including functionally characterized R-genes annotated into the analyzed genomes. For each orthogroup, the reference R-genes and the number of retrieved genes for each analyzed genome is reported.
Orthogroup ID	Short name of grouped R-genes	Actinidia chinensis	Amaranthus hypochondriacus	Amborella trichopoda	Dacus carota	Phoenix dactylifera	Lactuca sativa	Arabidopsis halleri	Arabidopsis lyrata	Arabidopsis thaliana	Boechera stricta	Brassica rapa	Capsella grandiflora	Capsella rubella	Eutrema salsugineum	Ananas cosmus	Carica papaya	Beta vulgaris	Kalanchoe marnieriana	Citrullus lanatus	Cucumis melo	Cucumis sativus	Manihot esculenta	Ricinus communis	Glycine max	Lotus japonicus	Medicago truncatula	Phaseolus vulgaris	Trifolium pratense	Physcomitrella patens	Spirodela polyrhiza	Linum usitatissimum	Gossypium raimondii	Theobroma cacao	Musa acuminata	Eucalyptus grandis	Olea europea	Sesamum indicum	Mimulus guttatus	Picea abies	Pinus taeda	Aegilops tauschii	Brachypodium distachyon	brachypodium stacie	Eragrostis tef	Hordeum vulgare	Oropetium thomaeum	Oryza sativa	Panicum hallii
OG_1033	ADR1	2	1	1	1	1	2	4	3	4	3	4	4	5	2	1	2	1	2	1		1	1	1	4	2	2	2	1	1		2	3	1	1	1	3	1	1	35	32	1	1	1	2	1	1	1	1
OG_1006	Rpi-blb1	2				7	1													3	8	9	38	8	16	15	71	20	40			5	27	17	6	28	4	5	24			2	2	2	2	2		2	2
OG_1028	NRG1	2			3		14	1	2	2	1	5	1	1	3		1		4	2	1	2	2	3	15	6	17	8	10			4	1	1			9
OG_1001	GRO1.4 | N | RY1 | Bs4						16	2				1					8		2	5	3	2	34	25	59	39	102	33	50			14	9	7		8	3
OG_1008	FOM2				25		24										1	3		8	8	11	2	1									9	7			29	4	19
OG_1023	NRC2	2			1		5											1																			25	14	12
OG_1000	MLA1 | MLA10 | MLA12 | MLA13 | MLA6 | PI36 | LR10																																									145	84	53	42	43	1	76	78
[truncated: 33 more columns]

## Sheet: Table S7
Table S7. MEME-motifs identified within NB Pfam domains of well-characterized R-gene dataset.
Motif ID	Sequence	Length (AA)	Known Motif
MEME-1	GMGGIGKTTL	10	Walker A / p-Loop
MEME-2	CGGLPLALKV	10	Walker B
MEME-3	KCLLVLDDVW	10	RNBS-B
MEME-4	GSRLJVTTRD	10	GLPL
MEME-5	LDEEESWKLF	10	RNBS-D
MEME-6	ILKLSYDBLP	10
MEME-7	CFLYIACFP	9
MEME-8	RARFSGGVYF	10	RNBS-A
MEME-9	WERALQKLK	9
MEME-10	KELEZVGKRI	10
MEME-11	LRAIAHDDEI	10
MEME-12	TSVRYMRERW	10
MEME-13	MYBASCFVEC	10
MEME-14	RVLTKVQAWF	10
MEME-15	NDIDANILQK	10
MEME-16	QTAAEMREQS	10
MEME-17	NVGRLIEZLC	10
MEME-18	RCKEAVSEIL	10
MEME-19	MLVHASGAN	9
MEME-20	LIRLWVAEGF	10
MEME-21	DENBSBYKIW	10
MEME-22	AFEPREREGK	10
MEME-23	FLREQKRLRC	10
MEME-24	BQSQIEDVVP	10
MEME-25	CNILEQLKVK	10
MEME-26	LSVLADTAGG	10
MEME-27	EAQKMLKSFL	10
MEME-28	LAVEASGGN	9
MEME-29	EEKKMFLDIA	10
MEME-30	FDCRAWVCVS	10

## Sheet: Table S8
Table S8. List of protein sequences websites.
Taxon	Fasta_File_Name	Link
Chloroflexus aurantiacus	pfamsite	ftp://ftp.ncbi.nlm.nih.gov/genomes/genbank/bacteria/Chloroflexus_aurantiacus/
Clostridium cellulovorans	pfamsite	ftp://ftp.ncbi.nlm.nih.gov/genomes/genbank/bacteria/Clostridium_cellulovorans/
Chondrus crispus	Chondrus_crispus.ASM35022v2.31.pep.all.fa	http://ftp.gramene.org/CURRENT_RELEASE/data/fasta/plants_rhodophyta1_collection/
Chloroherpeton thalassium	pfamsite	ftp://ftp.ncbi.nlm.nih.gov/genomes/genbank/bacteria/Chloroherpeton_thalassium
Ectocarpus siliculosus	EctsiV220150729140000.prot	https://bioinformatics.psb.ugent.be/gdb/ectocarpus/
Galdieria sulphuraria	Galdieria_sulphuraria.ASM34128v1.31.pep.all.fa	http://ftp.gramene.org/CURRENT_RELEASE/data/fasta/plants_rhodophyta1_collection/
Methanosarcina mazei	GCA_000007065.1_ASM706v1_protein.faa	ftp://ftp.ncbi.nlm.nih.gov/genomes/genbank/bacteria/Methanosarcina_mazei

## Sheet: Table S9
Table S9. List of 70 (+2) well-characterized reference R-genes.
Gene Name	Plant specie
ADR1	Arabidopsis thaliana
Bs2	Capsicum chacoense
Bs4	Solanum lycopersicum
Cre1	Triticum aestivum
Dm3	Lactuca sativa
FOM2	Cucumis melo var. makuwa
Gpa2	Solanum tuberosum
Gro1.4	Solanum tuberosum
Hero	Solanum lycopersicum
HRT	Arabidopsis thaliana
I2	Solanum lycopersicum
KR1	Glycine soja
L6	Linum usitatissimum
Lr1	Triticum aestivum
LR10	Triticum aestivum
Lr21	Triticum aestivum
M	Linum usitatissimum
Mi1.2	Solanum lycopersicum
MLA1	Hordeum chilense
MLA10	Hordeum vulgare subsp. vulgare
MLA12	Hordeum vulgare subsp. vulgare
MLA13	Hordeum vulgare subsp. vulgare
MLA6	Hordeum vulgare subsp. vulgare
N	Nicotiana tabacum
NRC2	Solanum lycopersicum
NRG1	Nicotiana benthamiana
P2	Linum usitatissimum
Pi2	Oryza sativa Indica Group
Pi36	Oryza sativa Indica Group
Pi5-1	Oryza sativa Japonica Group
Pi5-2	Oryza sativa
Pi9	Oryza sativa Indica Group
Pib	Oryza sativa Japonica Group
Pid3	Oryza sativa Japonica Group
Pikm1-TS	Oryza sativa Japonica Group
Pikm2-TS	Oryza sativa Japonica Group
Pikp-2	Oryza sativa Japonica Group
Pit	Oryza sativa Japonica Group
Pi-ta	Oryza sativa Japonica Group
Piz-t	Oryza sativa Indica Group
Pl8	Helianthus annuus
Pm3	Triticum aestivum
Prf	Solanum lycopersicum
R1	Solanum demissum
R3a	Solanum tuberosum
RAC1	Arabidopsis thaliana
RCY1	Arabidopsis thaliana
RDG2a	Hordeum vulgare subsp. vulgare
Rp1-D	Zea mays
Rpi-blb1	Solanum bulbocastanum
Rpi-blb2	Solanum bulbocastanum
RPM1	Arabidopsis thaliana
RPP1	Arabidopsis thaliana
RPP13	Arabidopsis thaliana
RPP4	Arabidopsis thaliana
RPP5	Arabidopsis thaliana
RPP8	Arabidopsis thaliana
Rps1-k2	Glycine max
Rps2	Arabidopsis thaliana
Rps4	Arabidopsis thaliana
Rps5	Arabidopsis thaliana
RRS1	Arabidopsis thaliana
Rx1	Solanum tuberosum
Rx2	Solanum acaule
RY1	Solanum tuberosum subsp. andigenum
SSI4	Arabidopsis thaliana
Sw5	Solanum lycopersicum
Tm2	Solanum lycopersicum
VAT	Cucumis melo var. makuwa
Xa1	Oryza sativa
RLM3	Arabidopsis thaliana
										KKLVNAIQQKLSKLKGEPGWVTIHGMAGCGKSVLAAEAVRDHSLLEGCFPGGVHWVSVGKQDKSGLLMKLQNLCTRLDQD
										ESFSQRLPLNIEEAKDRLRILMLRKHPRSLLILDDVWDSWVLKAFDSQCQILLTTRDKSVTDSVMGPKYVVPVESSLGKE
										KGLEILSLFVNMKKADLPEQAHSIIKECKGSPLVVSLIGALLRDFPNRWEYYLKQLQNKQFKRIRKSSSYDYEALDEAMS
										ISVEMLREDIKDYYTDLSILQKDVKVPTKVLCILWDMETEEV

## Sheet: Table S10
Table S10. Best-hits of 71 well-characterized reference R-genes.
R-gene	Gene ID of best-hit	Orthogroup ID
ADR1	Ath|AT	OG_1033
Bs2	Cacm|CA09g17480	OG_1020
Bs4	Sly|Solyc05g007850.1.1	OG_1001
Cre1	Tae|Traes_2BL_E3E1888E8.1	OG_1066
Dm3	Lsa|Lsa037896.1	OG_1093
FOM-2	Cme|MELO3C024725P1	OG_1008
Gpa2	Stu|PGSC0003DMP400013860	OG_1020
Gro1.4	Stu|PGSC0003DMP400030257	OG_1001
Hero	Spe|Sopen04g003300.1	OG_1024
HRT	Ath|AT5G43470.1	OG_1016
I-2	Spi|Sopim11g071430.0.1	OG_1002
KR1	Gma|Glyma.19G054900.1.p	OG_1012
L6	Lus|Lus10004719	OG_1037
Lr1	Ata|AEGTA14094	OG_1026
Lr10	Tur|TRIUR3_07291-P1	OG_1000
Lr21	Ata|AEGTA25735	OG_1066
M	Lus|Lus10004719	OG_1037
Mi1.2	Sly|Solyc06g008450.2.1	OG_1024
MLA1	Ata|AEGTA18040	OG_1000
MLA10	Ata|AEGTA18040	OG_1000
Mla12	Ata|AEGTA18040	OG_1000
MLA13	Ata|AEGTA18040	OG_1000
Mla6	Ata|AEGTA18040	OG_1000
N	Nta|mRNA_87883_cds	OG_1001
NRC2	Sly|Solyc10g047320	OG_1023
NRG1	Nben|Niben101Scf02118g00018.1	OG_1028
P2	Lus|Lus10015648	OG_1106
Pi2	Osa|LOC_Os06g17900.1	OG_1058
Pi36	Osa|LOC_Os08g05440.1	OG_1000
Pi5-1	Sit|Seita.2G178500.1.p	OG_1144
Pi5-2	Pvi|Pavir.9NG702800.1.p	OG_1135
Pi9	Osa|LOC_Os06g17900.1	OG_1058
PIB	Sbi|Sobic.005G167400.2.p	OG_1017
Pid3	Osa|LOC_Os06g22460.1	OG_1015
Pikm1-TS	Osa|LOC_Os11g46200.1	OG_1114
Pikm2-TS	Osa|LOC_Os11g46210.1	OG_1040
Pikp-2	Osa|LOC_Os11g46200.1	OG_1114
Pit	Osa|LOC_Os01g05620.1	OG_1025
Pi-ta	Osa|LOC_Os12g18360.1	OG_1035
Piz-t	Osa|LOC_Os06g17900.1	OG_1058
Pl8	Lsa|Lsa002425.1	OG_1002
Pm3	Ata|AEGTA10487	OG_1030
Prf	Spi|Sopim05g013280.0.1	OG_1014
R1	Stu|PGSC0003DMP400044306	OG_1014
R3a	Stu|PGSC0003DMP400032361	OG_1002
RAC1	Ath|AT1G31540.2	OG_1011
RCY1	Ath|AT5G43470.1	OG_1016
Rdg2a	Tur|TRIUR3_20950-P1	OG_1050
RLM3	Ath|AT4G16990.2	OG_1824
Rp1-D	Zma|GRMZM5G879178_P01	OG_1041
Rpi-blb1	Stu|PGSC0003DMP400029816	OG_1006
Rpi-blb2	Sly|Solyc06g008790.2.1	OG_1024
RPM1	Ath|AT3G07040.1	OG_1007
RPP1	Ath|AT3G44480.1	OG_1011
RPP13	Ath|AT3G46530.1	OG_1031
RPP4	Ath|AT4G16860.1	OG_1011
RPP5	Ath|AT4G16950.1	OG_1011
RPP8	Ath|AT5G43470.1	OG_1016
Rps1-k-2	Gma|Glyma.03G034900.1.p	OG_1002
Rps2	Ath|AT4G26090.1	OG_1013
Rps4	Ath|AT5G45250.1	OG_1043
RPS5	Ath|AT1G12220.1	OG_1013
RRS1	Ath|AT5G45260.1	OG_1068
Rx	Stu|PGSC0003DMP400013867	OG_1020
Rx2	Stu|PGSC0003DMP400013860	OG_1020
RY-1	Sly|Solyc11g011080.1.1	OG_1001
SSI4	Ath|AT5G41750.1	OG_1011
Sw-5	Sly|Solyc09g098130.1.1	OG_1046
Tm-2	Sly|Solyc09g018220.1.1	OG_1087
VAT	Cus|Cucsa.088220.1	OG_1169
XA1	Osa|LOC_Os04g53120.1	OG_1038
